# Supplementary material for: Principles and Current Clinical Landscape of Multispecific Antibodies against Cancer
Source: Int J Mol Sci. 2021 May 26;22(11):5632. doi: 10.3390/ijms22115632 (PMC8198225; doi:10.3390/ijms22115632)
Supplement: Supplementary file 1 [file ijms-22-05632-s001.zip]

Archive with 1 entries (1 files):
- ijms-1225788-supplementary.xlsx
