# Supplementary material for: Principles and Current Clinical Landscape of Multispecific Antibodies against Cancer
Source: Int J Mol Sci. 2021 May 26;22(11):5632. doi: 10.3390/ijms22115632 (PMC8198225; doi:10.3390/ijms22115632)
Supplement: Supplementary file 1 [file ijms-22-05632-s001.zip › ijms-1225788-supplementary.xlsx]

## Sheet: Classification
Family	Class	Specificity /Valence	Mode of action	Format	# of Clinical Trials		start year of first trial
Fc-based	IgG-like	2 / 2	R	TrioMab	9	2004-05-01	2004
Fc-based	IgG-like	2 / 2	C / R	Fab-arm exchanged (FAE)	36	2010-08-01	2010
Fc-based	IgG-like	2 / 2	C / R	common light chain	19	2014-12-22	2014
Fc-based	IgG-like	2 / 2	C	κλ-body	2	2019-03-05	2019
Fc-based	IgG-like	2 / 2	C / R	CrossMab 1:1	12	2012-10-31	2012
Fc-based	IgG-modified	2 / 2	C / R	scFv-Fab-Fc	18	2016-05-01	2016
Fc-based	IgG-modified	2 / 2	R	HLE-BiTE	11	2015-08-31	2015
Fc-based	IgG-modified	2 / 2	R	bi. DART-Fc	2	2014-10-01	2014
Fc-based	IgG-modified	2 / 2	R	Fab-VH-Fc**	3	2021-02-01	2021
Fc-based	IgG-modified	2 / 4	R	IgG-IgG	15	2004-03-01	2004
Fc-based	IgG-modified	2 / 3	R	Fab3-Fc	1	2018-04-03	2018
Fc-based	IgG-modified	2 / 3	R	CrossMab 2:1	10	2014-12-30	2014
Fc-based	IgG-modified	2 / 4	C	CrossMab 2:2	1	2015-10-11	2015
Fc-based	IgG-modified	2 / 4	C / R	FIT-Ig (Fabs-in-Tandem)	3	2018-12-13	2018
Fc-based	IgG-modified	2 / 3	R	Fab2-scFv-Fc	2	2020-03-04	2020
Fc-based	IgG-modified	2 / 4	C / R	IgG(H)-scFv2	19	2017-09-18	2017
Fc-based	IgG-modified	2 / 4	C	scFv2-(H)IgG	1	2014-08-01	2014
Fc-based	IgG-modified	2 / 4	R	IgG(L)-scFv2	2	2019-02-22	2019
Fc-based	IgG-modified	2 / 4	C	DVD-IgG	1	2013-08-08	2013
Fc-based	IgG-modified	2 / 4	R	scFv2-Fc-scFv2	2	2015-01-01	2015
Fc-based	IgG-modified	4 / 8	R	scFv6-IgG	2	2020-11-25	2020
Fc-based	IgG-modified	2 / 4	C	tetra. DART-Fc	3	2017-08-18	2017
Fc-based	IgG-modified	2 / 4	C	VHH4-Fc	5	2019-01-30	2019
Fc-based	IgG-modified	2 / 3	C / R	Fab-VH2-Fc**	4	2019-06-24	2019
Fc-based	IgG-modified	3 / 3	R	Fab-CODVFab-Fc	1	2020-07-24	2020
Fc-based	IgG-modified	2 / 3-4*	C	IgG-fusion proteins	55	2015-08-31	2015
Fc-based	IgG-modified	2 / 4	C	IgG(H)-Fcab2	3	2018-04-16	2018
Fc-free	Fv-based	2 / 2	R	BiTE	20	2008-01-01	2008
Fc-free	Fv-based	2 / 2	C / R	other scFv2 in tandem	6	2005-10-01	2005
Fc-free	Fv-based	2 / 2*	R	ImmTAC	5	2015-11-01	2015
Fc-free	Fv-based	3 / 2*	R	TriKE	1	2020-01-01	2020
Fc-free	Fv-based	3 / 3	C	scFv3	1	2020-06-30	2020
Fc-free	Fv-based	2 / 2	R	DART	6	2014-06-09	2014
Fc-free	Fv-based	2 / 4	R	TandAb (Tandem diabody)	6	2010-10-01	2010
Fc-free	Fv-based	3 / 3	R	TriTAC	4	2018-07-31	2018
Fc-free	Fv-based	4 / 4*	C	DARPin	5	2014-07-01	2014
Fc-free	Fab-based	2 / 2#	C	Fab2	2	1997-03-01	1997
with payload	with payload	2 / 2*	C	Fc-based ADC / EDV	4	2014-09-01	2014
with payload	with payload	2 / 2#	C	fragment-based FDC / EDV	3	2013-12-02	2013
with payload	with payload	2 / 2-3(#)	C	± pretargeting (±imaging)	4	2004-05-01	2004
*one binding site doesn't rely on typical antigen-antibody interaction
**either VHH or humanized VH
#coupled with payload (toxin/EDV) which confers additional functionality

## Sheet: Clinical_Trials
Specificity	Valence	Family	Class	Format	Platform (Company/University)	Antibody	Mode of action (C: classical; R: recruiting)	Targets	NCT Number	Title	Status	Study Results	Conditions	Hematologic or Solid malignancy	Interventions	Sponsor/Collaborators	Phases	Enrollment	Funded Bys	Study Type	Other IDs	Start Date	Primary Completion Date	Completion Date	First Posted	Results First Posted	Last Update Posted	Locations	URL
Bispecific	bivalent	Fc-based	IgG-like	common light chain	ART-Ig	ERY974	R	CD3 | GPC3	NCT02748837	A Study of ERY974 in Patient With Advanced Solid Tumors	Completed	No Results Available	Solid Tumors	Solid	Drug: ERY974	Chugai Pharmaceutical	Phase 1	29	Industry	Interventional	ERY101EG	2016-08-01	2019-08-01	2019-08-01	2016-04-22		2019-08-22	Washington, District of Columbia, United States|Tampa, Florida, United States|Boston, Massachusetts, United States|Detroit, Michigan, United States|New York, New York, United States|Durham, North Carolina, United States|Providence, Rhode Island, United States|Paris, France|Villejuif, France|Groningen, Netherlands	https://ClinicalTrials.gov/show/NCT02748837
Bispecific	bivalent	Fc-based	IgG-like	common light chain	CRIB	KN026 and KN046	C	HER2 | HER2 and PD-L1| CTLA-4	NCT04040699	KN026 Combined With KN046 in Subjects With HER2 Positive Solid Tumor	Recruiting	No Results Available	HER2 Positive Solid Tumor	Solid	Biological: KN026 combined with KN046	Peking University|Jiangsu Alphamab Biopharmaceuticals Co., Ltd	Phase 1	24	Other|Industry	Interventional	KN046-IST-02	2019-09-26	2020-12-01	2020-12-30	2019-08-01		2019-11-13	Beijing Cancer Hospital, Beijing, Beijing, China	https://ClinicalTrials.gov/show/NCT04040699
Bispecific	bivalent	Fc-based	IgG-like	common light chain	common light chains	MCLA-117	R	CLEC12A | CD3	NCT03038230	MCLA-117 in Acute Myelogenous Leukemia	Unknown status	No Results Available	Acute Myelogenous Leukemia|Acute Myeloid Leukemia	Hematologic		Merus N.V.|CROS NT|LGC Limited|VU University Medical Center|Pharmaceutical Research Associates|Kinesis Pharma B.V.|CSM Europe sa|QPS Netherlands B.V.	Phase 1	50	Industry|Other	Interventional	MCLA-117-CL01|2015-003704-23	2016-04-01	2018-12-01	2018-12-01	2017-01-31		2018-08-14	Dana Farber Cancer Institute, Boston, Massachusetts, United States|Icahn School of Medicine at Mount Sinai, New York, New York, United States|The University of Texas, MD Anderson Cancer Center, Houston, Texas, United States|Ziekenhuis Netwerk Antwerpen Campus Stuivenberg, Antwerpen, Belgium|Institut Gustave Roussy, Villejuif Cedex, Ile-de-France, France|Fondazione Policlinico Tor Vergata, Rome, I…	https://ClinicalTrials.gov/show/NCT03038230
Bispecific	bivalent	Fc-based	IgG-like	common light chain	Biclonics	MCLA-128 (Zenocutuzumab)	C	HER2 | HER3	NCT02912949	A Study of Zenocutuzumab (MCLA-128) in Patients With Solid Tumors Harboring an NRG1 Fusion	Recruiting	No Results Available	Solid Tumours Harboring NRG1 Fusion|NSCLC Harboring NRG1 Fusion|Pancreatic Cancer Harboring NRG1 Fusion|NRG1 Fusion	Solid	Drug: zenocutuzumab (MCLA-128)	Merus N.V.	Phase 1|Phase 2	250	Industry	Interventional	MCLA-128-CL01|2014-003277-42	2015-01-01	2021-09-01	2022-09-01	2016-09-23		2021-01-12	Mayo Clinic, Phoenix, Arizona, United States|University of California Irvine, Irvine, California, United States|Stanford University, Palo Alto, California, United States|Georgetown University, Washington, District of Columbia, United States|Mayo Clinic, Jacksonville, Florida, United States|Dana Farber Cancer Center, Boston, Massachusetts, United States|Karmanos Cancer Center, Detroit, Michigan, U…	https://ClinicalTrials.gov/show/NCT02912949
Bispecific	bivalent	Fc-based	IgG-like	common light chain	Biclonics	MCLA-128 (Zenocutuzumab)	C	HER2 | HER3	NCT03321981	MCLA-128 With Trastuzumab/Chemotherapy in HER2+ and With Endocrine Therapy in ER+ and Low HER2 Breast Cancer	Active, not recruiting	No Results Available	Breast Cancer Metastatic	Solid	Drug: MCLA-128|Drug: Trastuzumab|Drug: Vinorelbine|Drug: Endocrine therapy	Merus N.V.	Phase 2	101	Industry	Interventional	MCLA-128-CL02|2017-002821-39	2018-01-15	2020-07-30	2022-07-30	2017-10-26		2020-06-16	Cedars-Sinai Medical Center, Los Angeles, California, United States|Feinberg School of Medicine, Chicago, Illinois, United States|HCA Midwest Health, Kansas City, Kansas, United States|Tennessee Oncology Chattanooga, Chattanooga, Tennessee, United States|Sarah Cannon Research Institute, Nashville, Tennessee, United States|Institut Jules Bordet, Brussel, Belgium|Grand HÃ´pital de Charleroi (GHdC),…	https://ClinicalTrials.gov/show/NCT03321981
Bispecific	bivalent	Fc-based	IgG-like	common light chain	Biclonics	MCLA-128 (Zenocutuzumab)	C	HER2 | HER3	NCT04100694	Early Access Program Providing HER2/HER3 Bispecific Antibody, MCLA-128, for a Patient With Advanced NRG1-Fusion Positive Solid Tumor	Available	No Results Available	NRG1|NRG1 Fusion|Pancreatic Cancer|Non Small Cell Lung Cancer|Solid Tumor, Unspecified, Adult	Solid	Drug: MCLA-128	Merus N.V.		0	Industry	Expanded Access:Individual Patients	MCLA-128-CL99; MCLA-128-CL98				2019-09-24		2020-05-29		https://ClinicalTrials.gov/show/NCT04100694
Bispecific	bivalent	Fc-based	IgG-like	common light chain	Biclonics	MCLA-145	C	PD-L1 | CD137	NCT03922204	A Study of Bispecific Antibody MCLA-145 in Patients With Advanced or Metastatic Malignancies	Recruiting	No Results Available	Advanced Cancer|Solid Tumor, Adult|B-cell Lymphoma, Adult	Solid	Drug: MCLA-145	Merus N.V.|Incyte Corporation	Phase 1	118	Industry	Interventional	MCLA-145-CL01/MCLA-145-101|2018-004396-13	2019-05-08	2022-12-01	2022-12-01	2019-04-19		2020-12-03	Moores Cancer Centre, La Jolla, California, United States|Dana-Farber Cancer Institute, Boston, Massachusetts, United States|Memorial Sloan Kettering Cancer Center, New York, New York, United States|University Hospital Antwerp, Antwerp, Edegem, Belgium|Universitair Ziekenhuis Gent, Gent, Belgium	https://ClinicalTrials.gov/show/NCT03922204
Bispecific	bivalent	Fc-based	IgG-like	common light chain	common light chains	MCLA-158	C	EGFR | LGR5	NCT03526835	A Study of Bispecific Antibody MCLA-158 in Patients With Advanced Solid Tumors	Unknown status	No Results Available	Advanced/Metastatic Solid Tumors|Colorectal Cancer	Solid		Merus N.V.|Chiltern International Inc.|Q2 Solutions|Oncology Therapeutic Development (OTD)|4Clinics	Phase 1	120	Industry|Other	Interventional	MCLA-158-CL01|2017-004745-24	2018-05-02	2021-01-01	2021-01-01	2018-05-16	2018-08-13		Sarah Cannon Research Institute, Nashville, Tennessee, United States|Institut Jules Bordet, Brussels, Belgium|Institut Gustave Roussy, Paris, France|Vall d'Hebron, Barcelona, Spain	https://ClinicalTrials.gov/show/NCT03526835
Bispecific	bivalent	Fc-based	IgG-like	common light chain	BiMAb	OMP-305B83 (Navicixizumab)	C	VEGF | DLL4	NCT02298387	A Phase 1 Study of OMP-305B83 in Subjects With Solid Tumors	Completed	No Results Available	Advanced Solid Tumor Malignancies	Solid	Drug: OMP-305B83	OncoMed Pharmaceuticals, Inc.|Mereo BioPharma	Phase 1	71	Industry	Interventional	B83-001	2014-12-22	2017-05-23	2017-09-08	2014-11-24		2020-08-11	Oncology Research Associates, PLLC d/b/a Pinnacle Oncology Hematology, Scottsdale, Arizona, United States|University of Colorado Anschutz Medical Campus, Aurora, Colorado, United States|University of Michigan Health System, Ann Arbor, Michigan, United States|University of Oklahoma Stephenson Cancer Center, Oklahoma City, Oklahoma, United States	https://ClinicalTrials.gov/show/NCT02298387
Bispecific	bivalent	Fc-based	IgG-like	common light chain	BiMAb	OMP-305B83 (Navicixizumab)	C	VEGF | DLL4	NCT03030287	A Phase 1b Study of OMP-305B83 Plus Paclitaxel in Subjects With Ovarian, Peritoneal or Fallopian Tube Cancer	Completed	No Results Available	Cancer Ovaries|Cancer Peritoneal|Cancer, Fallopian Tube	Solid	Drug: OMP-305B83|Drug: Paclitaxel	OncoMed Pharmaceuticals, Inc.|Mereo BioPharma	Phase 1	44	Industry	Interventional	B83-002	2016-12-01	2020-04-01	2020-04-01	2017-01-25		2020-09-03	University of Colorado, Anschutz Medical Campus, Aurora, Colorado, United States|H. Lee Moffitt Cancer Center & Research Institute, Inc. (Moffitt Cancer Center), Tampa, Florida, United States|Levine Cancer Institute, Charlotte, North Carolina, United States|Stephenson Cancer Center, Oklahoma City, Oklahoma, United States|The University of Pennsylvania Health System, Philadelphia, Pennsylvania, Un…	https://ClinicalTrials.gov/show/NCT03030287
Bispecific	bivalent	Fc-based	IgG-like	common light chain	Veloci-Bi	REGN1979 (Odronextamab)	R	CD3 | CD20	NCT02290951	Study to Investigate the Safety and Tolerability of REGN1979 in Patients With CD20+ B-Cell Malignancies	Active, not recruiting	No Results Available	Non-Hodgkin Lymphoma|Chronic Lymphocytic Leukemia	Hematologic	Drug: REGN1979 multiple dose levels|Drug: Rituximab	Regeneron Pharmaceuticals	Phase 1	480	Industry	Interventional	R1979-HM-1333|2015-004491-30	2015-01-09	2025-04-17	2025-04-17	2014-11-14		2020-12-22	University of California, Irvine, Orange, California, United States|Stanford University, Stanford, California, United States|Moffitt Cancer Center, Tampa, Florida, United States|Dana Farber Cancer Institute (Massachusetts General Hospital and Beth Israel), Boston, Massachusetts, United States|Mayo Clinic, Rochester, Minnesota, United States|Rutgers Cancer Institute of New Jersey, New Brunswick, N…	https://ClinicalTrials.gov/show/NCT02290951
Bispecific	bivalent	Fc-based	IgG-like	common light chain	Veloci-Bi	REGN1979 (Odronextamab)	R	CD3 | CD20	NCT02651662	Study of Cemiplimab and REGN1979 in Patients With Lymphoma	Active, not recruiting	No Results Available	Lymphoma	Hematologic	Drug: cemiplimab|Drug: REGN1979	Regeneron Pharmaceuticals	Phase 1	172	Industry	Interventional	R1979-ONC-1504|2015-001697-17	2016-01-11	2021-10-11	2021-10-11	2016-01-11		2020-08-04	Regeneron Research Facility, Santa Monica, California, United States|Regeneron Research Facility, Baltimore, Maryland, United States|Regeneron Research Facility, Boston, Massachusetts, United States|Regeneron Research Facility, Grand Rapids, Michigan, United States|Regeneron Research Facility, Lebanon, New Hampshire, United States|Regeneron Research Facility, New York, New York, United States|Reg…	https://ClinicalTrials.gov/show/NCT02651662
Bispecific	bivalent	Fc-based	IgG-like	common light chain	Veloci-Bi	REGN1979 (Odronextamab)	R	CD3 | CD20	NCT03888105	Assess the Anti-Tumor Activity and Safety of Odronextamab in Patients With Relapsed or Refractory B-cell Non-Hodgkin Lymphoma	Active, not recruiting	No Results Available	B-cell Non-Hodgkin Lymphoma (NHL)	Solid	Drug: Odronextamab	Regeneron Pharmaceuticals	Phase 2	481	Industry	Interventional	R1979-ONC-1625|2017-002139-41	2019-11-13	2022-03-30	2026-08-18	2019-03-25		2020-12-21	Regeneron Study Site, Chicago, Illinois, United States|Regeneron Study Site, Louisville, Kentucky, United States|Regeneron Study Site, Boston, Massachusetts, United States|Regeneron Study Site, Boston, Massachusetts, United States|Regeneron Study Site, Ann Arbor, Michigan, United States|Regeneron Study Site, Rochester, Minnesota, United States|Regeneron Study Site, Saint Louis, Missouri, United S…	https://ClinicalTrials.gov/show/NCT03888105
Bispecific	bivalent	Fc-based	IgG-like	common light chain	Veloci-Bi	REGN4018	R	CD3 | MUC16	NCT03564340	Study of REGN4018 Administered Alone or in Combination With Cemiplimab in Patients With Recurrent Ovarian Cancer	Recruiting	No Results Available	Recurrent Ovarian Cancer|Recurrent Fallopian Tube Cancer|Recurrent Primary Peritoneal Cancer	Solid	Drug: REGN4018|Drug: cemiplimab	Regeneron Pharmaceuticals	Phase 1|Phase 2	392	Industry	Interventional	R4018-ONC-1721|2019-003298-24	2018-05-21	2023-03-01	2024-01-09	2018-06-20		2021-01-29	Regeneron Study Site, Boston, Massachusetts, United States|Regeneron Study Site, Boston, Massachusetts, United States|Regeneron Study Site, Buffalo, New York, United States|Regeneron Study Site, New York, New York, United States|Regeneron Study Site, New York, New York, United States|Regeneron Study Site, Hilliard, Ohio, United States|Regeneron Study Site, Oklahoma City, Oklahoma, United States|R…	https://ClinicalTrials.gov/show/NCT03564340
Bispecific	bivalent	Fc-based	IgG-like	common light chain	Veloci-Bi	REGN5093	C	MET | MET	NCT04077099	REGN5093 in Patients With MET-Altered Advanced Non-Small Cell Lung Cancer	Recruiting	No Results Available	NSCLC	Solid	Drug: REGN5093	Regeneron Pharmaceuticals	Phase 1|Phase 2	111	Industry	Interventional	R5093-ONC-1863|2019-001908-38	2020-01-07	2023-11-03	2023-11-03	2019-09-04		2021-02-23	Regeneron Research Facility, Birmingham, Alabama, United States|Regeneron Research Facility, Orange, California, United States|Regeneron Research Facility, Washington, District of Columbia, United States|Regeneron Research Facility, Tampa, Florida, United States|Regeneron Research Facility, Lexington, Kentucky, United States|Regeneron Research Facility, Boston, Massachusetts, United States|Regene…	https://ClinicalTrials.gov/show/NCT04077099
Bispecific	bivalent	Fc-based	IgG-like	common light chain	Veloci-Bi	REGN5458	R	CD3 | BCMA	NCT03761108	First in Human (FIH) Study of REGN5458 in Patients With Relapsed or Refractory Multiple Myeloma	Recruiting	No Results Available	Multiple Myeloma	Solid	Drug: REGN5458	Regeneron Pharmaceuticals	Phase 1|Phase 2	200	Industry	Interventional	R5458-ONC-1826|2018-003188-78	2019-01-23	2022-12-16	2022-12-16	2018-12-03		2020-10-06	Regeneron Study Site, Miami, Florida, United States|Regeneron Study Site, Tampa, Florida, United States|Regeneron Study Site, Atlanta, Georgia, United States|Regeneron Study Site, Louisville, Kentucky, United States|Regeneron Study Site, Detroit, Michigan, United States|Regeneron Study Site, New Brunswick, New Jersey, United States|Regeneron Study Site, New York, New York, United States|Regeneron…	https://ClinicalTrials.gov/show/NCT03761108
Bispecific	bivalent	Fc-based	IgG-like	common light chain	Veloci-Bi	REGN5459	R	CD3 | BCMA	NCT04083534	First In Human (FIH) Study of REGN5459 in Patients With Relapsed or Refractory Multiple Myeloma (MM)	Recruiting	No Results Available	Relapsed Multiple Myeloma|Refractory Multiple Myeloma	Hematologic	Drug: REGN5459	Regeneron Pharmaceuticals	Phase 1	56	Industry	Interventional	R5459-ONC-1888|2019-001108-39	2019-09-26	2023-09-26	2023-10-24	2019-09-10		2020-07-24	Regeneron Study SIte, Indianapolis, Indiana, United States|Regeneron Study Site, Ann Arbor, Michigan, United States|Regeneron Study Site, Rochester, Minnesota, United States|Regeneron Study Site, Houston, Texas, United States|Regeneron Study Site, Milwaukee, Wisconsin, United States	https://ClinicalTrials.gov/show/NCT04083534
Bispecific	bivalent	Fc-based	IgG-like	common light chain	Veloci-Bi	REGN5678	C	CD28 | PSMA	NCT03972657	Study of REGN5678 (Anti-PSMAxCD28) With Cemiplimab (Anti-PD-1) in Patients With Metastatic Castration-resistant Prostate Cancer	Recruiting	No Results Available	Metastatic Castration-resistant Prostate Cancer	Solid	Drug: REGN5678|Drug: Cemiplimab|Other: 18F-DCFPyL	Regeneron Pharmaceuticals	Phase 1|Phase 2	129	Industry	Interventional	R5678-ONC-1879	2019-08-12	2024-06-16	2024-06-16	2019-06-03		2021-03-10	Regeneron Study Site, Denver, Colorado, United States|Regeneron Study Site, Tampa, Florida, United States|Regeneron Study Site, New York, New York, United States|Regeneron Study Site, New York, New York, United States|Regeneron Study Site, Portland, Oregon, United States|Regeneron Study Site, Philadelphia, Pennsylvania, United States	https://ClinicalTrials.gov/show/NCT03972657
Bispecific	bivalent	Fc-based	IgG-like	common light chain	Veloci-Bi	REGN7075	C	EGFR | CD28	NCT04626635	REGN7075 in Combination With Cemiplimab in Adult Participants With Advanced Solid Tumors	Recruiting	No Results Available	Advanced Solid Tumors	Hematologic	Drug: REGN7075|Drug: cemiplimab	Regeneron Pharmaceuticals	Phase 1|Phase 2	312	Industry	Interventional	R7075-ONC-2009	2020-12-21	2025-01-31	2025-01-31	2020-11-12		2021-01-29	Regeneron Research Site, Grand Rapids, Michigan, United States|Regeneron Research Site, Nashville, Tennessee, United States	https://ClinicalTrials.gov/show/NCT04626635
Bispecific	bivalent	Fc-based	IgG-like	CrossMab 1:1	CrossMab	Mosunetuzumab (RG7828) (BTCT4465A)	R	CD3 | CD20	NCT02500407	A Safety and Pharmacokinetic Study of BTCT4465A (Mosunetuzumab) as a Single Agent and Combined With Atezolizumab in Non-Hodgkin's Lymphoma (NHL) and Chronic Lymphocytic Leukemia (CLL)	Recruiting	No Results Available	Lymphocytic Leukemia, Chronic|Lymphoma, Non Hodgkin	Hematologic	Drug: BTCT4465A (Mosunetuzumab) IV|Drug: Atezolizumab|Drug: BTCT4465A (Mosunetuzumab) SC	Genentech, Inc.	Phase 1	746	Industry	Interventional	GO29781	2015-09-15	2021-10-30	2021-10-30	2015-07-16		2021-03-03	City of Hope National Medical Center, Duarte, California, United States|University of California San Diego Moores Cancer Center, La Jolla, California, United States|Sansum Medical Clinic, Inc., Santa Barbara, California, United States|Rocky Mountain Cancer Center, Denver, Colorado, United States|Yale University School Of Medicine, New Haven, Connecticut, United States|Washington University; Wash …	https://ClinicalTrials.gov/show/NCT02500407
Bispecific	bivalent	Fc-based	IgG-like	CrossMab 1:1	CrossMab	Mosunetuzumab (RG7828) (BTCT4465A)	R	CD3 | CD20	NCT03671018	A Study to Evaluate the Safety and Efficacy of Mosunetuzumab (BTCT4465A) in Combination With Polatuzumab Vedotin in B-Cell Non-Hodgkin Lymphoma	Recruiting	No Results Available	B-cell Non-Hodgkin Lymphoma	Solid	Drug: Mosunetuzumab (IV)|Drug: Mosunetuzumab (SC)|Drug: Polatuzumab vedotin|Drug: Tocilizumab	Hoffmann-La Roche	Phase 1|Phase 2	262	Industry	Interventional	GO40516|2018-001141-13	2018-09-25	2024-04-15	2024-04-15	2018-09-14		2021-03-19	University of Alabama at Birmingham School of Medicine, Birmingham, Alabama, United States|City of Hope, Duarte, California, United States|University of Colorado Hospital - Anschutz Cancer Pavilion, Aurora, Colorado, United States|University of Miami Miller School of Medicine, Miami, Florida, United States|Moffitt Cancer Center, Tampa, Florida, United States|Karmanos Cancer Institute, Detroit, Mi…	https://ClinicalTrials.gov/show/NCT03671018
Bispecific	bivalent	Fc-based	IgG-like	CrossMab 1:1	CrossMab	Mosunetuzumab (RG7828) (BTCT4465A)	R	CD3 | CD20	NCT03677141	A Phase Ib/II Study Investigating the Safety, Tolerability, Pharmacokinetics, and Efficacy of Mosunetuzumab (BTCT4465A) in Combination With CHOP or CHP-Polatuzumab Vedotin in Participants With B-Cell Non-Hodgkin Lymphoma	Recruiting	No Results Available	B-cell Non-Hodgkin Lymphoma	Hematologic	Drug: Mosunetuzumab|Drug: Polatuzumab Vedotin|Drug: Rituxumab|Drug: Cyclophosphamide|Drug: Doxorubicin|Drug: Vincristine|Drug: Prednisone|Drug: Tocilizumab	Hoffmann-La Roche	Phase 1|Phase 2	160	Industry	Interventional	GO40515|2018-001039-29	2019-02-08	2022-06-22	2022-06-22	2018-09-19		2021-03-10	University of Alabama Birmingham, Birmingham, Alabama, United States|University of California; Moores Cancer Center, La Jolla, California, United States|University of California, Los Angeles (UCLA) - Hematology/Oncology Santa Monica, Santa Monica, California, United States|Banner MD Anderson Cancer Center, Greeley, Colorado, United States|Georgetown University Medical Center, Washington, District…	https://ClinicalTrials.gov/show/NCT03677141
Bispecific	bivalent	Fc-based	IgG-like	CrossMab 1:1	CrossMab	Mosunetuzumab (RG7828) (BTCT4465A)	R	CD3 | CD20	NCT03677154	Trial of Mosunetuzumab (BTCT4465A) as Consolidation Therapy in Participants With Diffuse Large B-Cell Lymphoma Following First-Line Immunochemotherapy and as Monotherapy or in Combination With Polatuzumab Vedotin in Elderly/Unfit Participants With Previously Untreated Diffuse Large B-Cell Lymphoma	Recruiting	No Results Available	Diffuse Large B-cell Lymphoma	Hematologic	Drug: Mosunetuzumab Intravenous (IV)|Drug: Mosunetuzumab Subcutaneous (SC)|Drug: Polatuzumab Vedotin|Drug: Tocilizumab	Hoffmann-La Roche	Phase 1|Phase 2	178	Industry	Interventional	GO40554	2019-05-23	2024-02-04	2025-09-22	2018-09-19		2021-02-26	University of California, Los Angeles (UCLA) - Hematology/Oncology Santa Monica, Santa Monica, California, United States|University of Miami Sylvester Comprehensive Center, Miami, Florida, United States|Moffitt Cancer Center Screening and Prevention, Tampa, Florida, United States|Rush University Medical Center; Rush University Cancer Center, Chicago, Illinois, United States|Fort Wayne Medical Ins…	https://ClinicalTrials.gov/show/NCT03677154
Bispecific	bivalent	Fc-based	IgG-like	CrossMab 1:1	CrossMab	Mosunetuzumab (RG7828) (BTCT4465A)	R	CD3 | CD20	NCT04246086	A Study Evaluating the Safety, Pharmacokinetics, and Efficacy of Mosunetuzumab + Lenalidomide, Glofitamab + Lenalidomide, and Glofitamab + Lenalidomide + Obinutuzumab in Participants With Relapsed or Refractory Follicular Lymphoma	Recruiting	No Results Available	Follicular Lymphoma	Solid	Drug: Glofitamab|Drug: Mosunetuzumab|Drug: Obinutuzumab|Drug: Tocilizumab|Drug: Lenalidomide	Hoffmann-La Roche	Phase 1	27	Industry	Interventional	CO41942|2019-004291-20	2020-08-12	2022-07-01	2022-08-01	2020-01-29		2021-03-10	City of Hope National Medical Center, Duarte, California, United States|Swedish Medical Center; IDS Pharmacy, Seattle, Washington, United States|CHRU de Lille - Hopital Claude Huriez, Lille, France|CHU Montpellier, Montpellier, France|HÃ´pital Saint-Louis, Paris, France|Centre Hospitalier Lyon Sud; Direction GÃ©nÃ©rale, Pierre Benite, France|CHU Rennes - Hopital Pontchaillou, Rennes cedex 09, Fra…	https://ClinicalTrials.gov/show/NCT04246086
Bispecific	bivalent	Fc-based	IgG-like	CrossMab 1:1	CrossMab	Mosunetuzumab (RG7828) (BTCT4465A)	R	CD3 | CD20	NCT04712097	A Study Evaluating the Efficacy and Safety of Mosunetuzumab in Combination With Lenalidomide in Comparison to Rituximab in Combination With Lenalidomide in Patients With Follicular Lymphoma After at Least One Line of Systemic Therapy	Not yet recruiting	No Results Available	Relapsed or Refractory Follicular Lymphoma	Hematologic	Drug: Mosunetuzumab|Drug: Lenalidomide|Drug: Rituximab|Drug: Tociluzumab	Hoffmann-La Roche	Phase 3	400	Industry	Interventional	GO42909|2020-005239-53	2021-05-01	2029-05-01	2029-05-01	2021-01-15		2021-03-10	Uniwersyteckie Centrum Kliniczne, Gdansk, Poland|PRATIA MCM KrakÃ³w, KrakÃ³w, Poland|Oddzial Kliniczny Hematologii SPZOZ MSWiA z Warminsko-Mazurskim Centrum Onkologii w Olsztynie, Olsztyn, Poland|Szpital Kliniczny; Oddzial Hematologii i Transplantacji Szpiku, PoznaÅ„, Poland|Instytut Hematologii i Transfuzjologii; Klinika Hematologii, Warszawa, Poland|Uniwersytecki Szpital Kliniczny; Klinika Hema…	https://ClinicalTrials.gov/show/NCT04712097
Bispecific	bivalent	Fc-based	IgG-like	CrossMab 1:1	CrossMab	RG7221 (Vanucizumab)	C	Ang2 | VEGF-A	NCT01688206	A Study of Vanucizumab (RO5520985) Alone or in Combination With Atezolizumab in Participants With Locally Advanced or Metastatic Solid Tumors	Completed	No Results Available	Neoplasms	Solid	Biological: Atezolizumab [TECENTRIQ]|Biological: Vanucizumab	Hoffmann-La Roche	Phase 1	132	Industry	Interventional	BP28179|2011-005877-22|RG7221	2012-10-31	2016-12-02	2018-03-12	2012-09-19		2018-10-05	Cliniques Universitaires St-Luc, Bruxelles, Belgium|UZ Leuven Gasthuisberg, Leuven, Belgium|Institut Bergonie; Oncologie, Bordeaux, France|Centre Francois Baclesse; Oncologie, Caen, France|Centre Leon Berard; Departement Oncologie Medicale, Lyon, France|Institut Curie; Oncologie Medicale, Paris, France|ICO - Site RenÃ© Gauducheau, Saint Herblain, France|Institut Gustave Roussy; Sitep, VILLEJUIF C…	https://ClinicalTrials.gov/show/NCT01688206
Bispecific	bivalent	Fc-based	IgG-like	CrossMab 1:1	CrossMab	RG7221 (Vanucizumab)	C	Ang2 | VEGF-A	NCT02665416	Study Evaluating the Safety, Pharmacokinetics (PK), Pharmacodynamics (PD), and Therapeutic Activity of Selicrelumab (RO7009789) With Vanucizumab or Bevacizumab in Participants With Metastatic Solid Tumors	Completed	No Results Available	Advanced/Metastatic Solid Tumors	Solid	Drug: Selicrelumab|Drug: Vanucizumab|Drug: Bevacizumab	Hoffmann-La Roche	Phase 1	94	Industry	Interventional	BP29889|2015-003480-11|RG7876	2016-01-25	2019-10-30	2019-10-30	2016-01-27		2020-04-07	Cedars Sinai Medical Center, Los Angeles, California, United States|Univ of CO Health Science Ctr, Denver, Colorado, United States|Yale Cancer Center; Medical Oncology, New Haven, Connecticut, United States|Dana Farber Cancer Institute, Boston, Massachusetts, United States|University of North Carolina at Chapel Hill, Chapel Hill, North Carolina, United States|Cliniques Universitaires St-Luc, Brux…	https://ClinicalTrials.gov/show/NCT02665416
Bispecific	bivalent	Fc-based	IgG-like	CrossMab 1:1	CrossMab	RG7221 (Vanucizumab)	C	Ang2 | VEGF-A	NCT02715531	A Study of the Safety and Efficacy of Atezolizumab Administered in Combination With Bevacizumab and/or Other Treatments in Participants With Solid Tumors	Active, not recruiting	No Results Available	Solid Tumor	Solid	Drug: 5-FU|Drug: Atezolizumab|Drug: Bevacizumab|Drug: Gemcitabine|Drug: Leucovorin|Drug: Nab-Paclitaxel|Drug: Oxaliplatin|Drug: Capecitabine|Drug: Cisplatin	Hoffmann-La Roche	Phase 1	430	Industry	Interventional	GO30140	2016-04-06	2021-05-31	2021-05-31	2016-03-22		2021-04-14	Stanford Cancer Institute; Hematology, Palo Alto, California, United States|University of Colorado Hospital, Aurora, Colorado, United States|Yale School of Medicine, New Haven, Connecticut, United States|Georgetown University Medical Center, Washington, District of Columbia, United States|Massachusetts General Hospital, Boston, Massachusetts, United States|Dana Farber Cancer Institute, Boston, Ma…	https://ClinicalTrials.gov/show/NCT02715531
Bispecific	bivalent	Fc-based	IgG-like	CrossMab 1:1	CrossMab	RO5520985 (Vanucizumab)	C	Ang2 | VEGF-A	NCT02141295	A Study Comparing the Efficacy and Safety of Vanucizumab and FOLFOX With Bevacizumab and FOLFOX in Participants With Untreated Metastatic Colorectal Cancer	Terminated	Has Results	Colorectal Cancer	Solid		Hoffmann-La Roche	Phase 2	197	Industry	Interventional	BP29262|2013-005108-32	2014-06-30	2016-07-29	2017-02-01	2014-05-19	2020-03-25	2020-03-25	Alabama Oncology, Birmingham, Alabama, United States|Arizona Clinical Research Ctr, Tucson, Arizona, United States|California Cancer Associates for Research & Excellence, Inc., Encinitas, California, United States|Fresno cCare, Fresno, California, United States|University of California San Diego Medical Center, La Jolla, California, United States|Va Greater Los Angeles Healthcare System, Sepulved…	https://ClinicalTrials.gov/show/NCT02141295
Bispecific	bivalent	Fc-based	IgG-like	CrossMab 1:1	CrossMab	RO7121661 (RG7769)	C	PD-1 | TIM-3	NCT03708328	A Dose Escalation and Expansion Study of RO7121661, a PD-1/TIM-3 Bispecific Antibody, in Participants With Advanced and/or Metastatic Solid Tumors	Recruiting	No Results Available	Solid Tumors|Metastatic Melanoma|Non-small Cell Lung Cancer (NSCLC)|Small Cell Lung Cancer (SCLC)|Esophageal Squamous Cell Carcinoma (ESCC)	Solid	Drug: RO7121661	Hoffmann-La Roche	Phase 1	280	Industry	Interventional	NP40435|2018-000982-35	2018-10-15	2023-05-31	2023-05-31	2018-10-17		2021-02-08	Massachusetts General Hospital, Boston, Massachusetts, United States|Columbia Univ Med Ctr, New York, New York, United States|MD Anderson Cancer Center, Houston, Texas, United States|Herlev Hospital; Afdeling for KrÃ¦ftbehandling, Herlev, Denmark|Rigshospitalet; Onkologisk Klinik, KÃ¸benhavn Ã˜, Denmark|Institut Bergonie; Oncologie, Bordeaux, France|Centre Leon Berard; Service Oncologie Medicale,…	https://ClinicalTrials.gov/show/NCT03708328
Bispecific	bivalent	Fc-based	IgG-like	CrossMab 1:1	CrossMab	RO7121661 and RO7247669	C	PD-1 | TIM-3/ LAG-3	NCT04785820	A Study of RO7121661 and RO7247669 Compared With Nivolumab in Participants With Advanced or Metastatic Squamous Cell Carcinoma of the Esophagus	Recruiting	No Results Available	Advanced or Metastatic Esophageal Squamous Cell Carcinoma	Solid	Drug: RO7121661|Drug: RO7247669|Drug: Nivolumab	Hoffmann-La Roche	Phase 2	255	Industry	Interventional	BP42772|2020-004606-60	2021-05-19	2024-08-20	2024-08-20	2021-03-08		2021-04-23	MasarykÅ¯v onkologickÃ½ Ãºstav; Klinika komplexnÃ­ onkologickÃ© pÃ©Äe, Brno, Czechia|Fakultni nemocnice Olomouc; Onkologicka klinika, Olomouc, Czechia|Rigshospitalet; Onkologisk Klinik, KÃ¸benhavn Ã˜, Denmark|Odense Universitetshospital, Onkologisk Afdeling R, Odense C, Denmark|UniversitÃ¤tsklinikum DÃ¼sseldorf; Klinik fÃ¼r Gastroenterologie Infektologie u. Hepatologie, DÃ¼sseldorf, Germany|Univ…	https://ClinicalTrials.gov/show/NCT04785820
Bispecific	bivalent	Fc-based	IgG-like	Fab-arm exchanged (FAE)	DuoBody	Epcoritamab (GEN3013)	R	CD3 | CD20	NCT03625037	GEN3013 Trial in Patients With Relapsed, Progressive or Refractory B-Cell Lymphoma	Recruiting	No Results Available	Diffuse Large B-cell Lymphoma|High-grade B-cell Lymphoma|Primary Mediastinal Large B-cell Lymphoma|Follicular Lymphoma|Mantle Cell Lymphoma|Small Lymphocytic Lymphoma|Marginal Zone Lymphoma	Solid	Biological: Epcoritamab	Genmab|AbbVie	Phase 1|Phase 2	486	Industry	Interventional	GCT3013-01	2018-06-26	2022-01-30	2025-12-30	2018-08-10		2021-02-15	Arizona Mayo Clinic, Phoenix, Arizona, United States|University of California at San Francisco, San Francisco, California, United States|MD Anderson Cancer Center, Aurora, Colorado, United States|Colorado Blood Cancer Institute, Denver, Colorado, United States|H. Lee Moffitt Cancer Center and Research Institute, Tampa, Florida, United States|Northside Hospital- The Blood Marrow Transplant Group, …	https://ClinicalTrials.gov/show/NCT03625037
Bispecific	bivalent	Fc-based	IgG-like	Fab-arm exchanged (FAE)	DuoBody	Epcoritamab (GEN3013)	R	CD3 | CD20	NCT04542824	Trial of the Safety and Efficacy of Epcoritamab in Japanese Subjects With R/R B-NHL	Recruiting	No Results Available	Diffuse Large B Cell Lymphoma|High-grade B-cell Lymphoma|Primary Mediastinal Large B Cell Lymphoma|Follicular Lymphoma|Marginal Zone Lymphoma|Small Lymphocytic Lymphoma	Hematologic	Biological: epcoritamab	Genmab|AbbVie	Phase 1|Phase 2	73	Industry	Interventional	GCT3013-04	2020-08-20	2024-09-30	2024-09-30	2020-09-09		2020-10-06	Aichi Cancer Center Hospital, Aichi, Japan|NHO Kyushu Cancer Center, Fukuoka, Japan|Kagoshima University Hospital, Kagoshima, Japan|NHO Nagoya Medical Center, Nagoya, Japan|Kindai University Hospital, Osaka, Japan|Tohoku University Hospital, Sendai, Japan|National Cancer Center Hospital East, Tokyo, Japan|National Cancer Center Hospital, Tokyo, Japan|Yamagata University Hospital, Yamagata, Japan	https://ClinicalTrials.gov/show/NCT04542824
Bispecific	bivalent	Fc-based	IgG-like	Fab-arm exchanged (FAE)	DuoBody	Epcoritamab (GEN3013)	R	CD3 | CD20	NCT04623541	Safety and Efficacy Study of Epcoritamab in Subjects With Relapsed/Refractory Chronic Lymphocytic Leukemia	Recruiting	No Results Available	Relapsed/Refractory Chronic Lymphocytic Leukemia	Solid	Biological: Epcoritamab	Genmab|AbbVie	Phase 1|Phase 2	32	Industry	Interventional	GCT3013-03	2020-11-30	2022-12-01	2024-12-01	2020-11-10		2021-01-06	Hackensack Meridian Hospital, Hackensack, New Jersey, United States|Fred Hutchinson Cancer Research Center, Seattle, Washington, United States|UZ Leuven, Leuven, Belgium|Rigshospitalet, KÃ¸benhavn, Hovedstaden, Denmark|Odense University Hospital, Odense, Denmark|Ã…rhus University Hospital, Ã…rhus, Denmark|University of Cologne, KÃ¶ln, Germany|Amsterdam UMC, Amsterdam, Netherlands|Universitair Med…	https://ClinicalTrials.gov/show/NCT04623541
Bispecific	bivalent	Fc-based	IgG-like	Fab-arm exchanged (FAE)	DuoBody	Epcoritamab (GEN3013)	R	CD3 | CD20	NCT04628494	A Phase 3 Trial of Epcoritamab in R/R DLBCL	Recruiting	No Results Available	Diffuse Large B-cell Lymphoma	Solid	Biological: Epcoritamab|Drug: Investigator's Choice Chemotherapy	Genmab|AbbVie	Phase 3	480	Industry	Interventional	GCT3013-05	2021-01-13	2023-06-01	2024-05-01	2020-11-13		2021-01-27	Concord Repatriation General Hospital, Concord, Australia|Gold Coast University Hospital, Southport, Australia|Westmead Hospital, Westmead, Australia|ZNA, Antwerpen, Belgium|AZ Sint-Jan, Brugge, Belgium|Institut Jules Bordet, Brussel, Belgium|Universitair Ziekenhuis Gent, Gent, Belgium|AZ Delta, Menen, Belgium|Aarhus Universitetshospital, Aarhus N, Denmark|Roskilde Sygehus, Roskilde, Denmark|Vejl…	https://ClinicalTrials.gov/show/NCT04628494
Bispecific	bivalent	Fc-based	IgG-like	Fab-arm exchanged (FAE)	(Technische Universität München)	FBTA05	R	CD3 | CD20	NCT01138579	Study of the Trifunctional Antibody FBTA05 and Donor Lymphocyte Infusion in B-cell Lymphoma After Allogeneic Stem Cell Transplantation	Terminated	No Results Available	Leukemia|Stem Cell Transplantation	Hematologic		Technische UniversitÃ¤t MÃ¼nchen	Phase 1|Phase 2	9	Other	Interventional	STP-LYM-01-V01	2010-08-01	2016-05-01	2016-06-01	2010-06-07		2016-04-26	3. Medizinische Klinik, Klinikum rechts der Isar der TU MÃ¼nchen, Munich, Bavaria, Germany	https://ClinicalTrials.gov/show/NCT01138579
Bispecific	bivalent	Fc-based	IgG-like	Fab-arm exchanged (FAE)	DuoBody	GEN1042 (BNT312)	C	CD40 | 4-1BB	NCT04083599	GEN1042 Safety Trial in Subjects With Malignant Solid Tumors	Recruiting	No Results Available	Malignant Solid Tumor|Non Small Cell Lung Cancer|Colorectal Cancer|Melanoma	Hematologic	Biological: GEN1042	Genmab|BioNTech SE	Phase 1|Phase 2	126	Industry	Interventional	GCT1042-01	2019-09-17	2020-12-01	2022-07-01	2019-09-10		2020-05-05	Sarah Cannon Research Institute, Indianapolis, Indiana, United States|Rigshospitalet (Copenhagen University Hospital), Copenhagen, Denmark|Royal Marsden NHS Foundation Trust, Sutton, United Kingdom	https://ClinicalTrials.gov/show/NCT04083599
Bispecific	bivalent	Fc-based	IgG-like	Fab-arm exchanged (FAE)	DuoBody	GEN1044	R	CD3 | 5T4	NCT04424641	A Study on the Safety of GEN1044 (DuoBodyÂ®-CD3x5T4) in Subjects With Malignant Solid Tumors	Recruiting	No Results Available	Dose Escalation Part: Locally Advanced or Metastatic Solid Tumor(s)|Expansion Part: Prostate Cancer|Expansion Part: Esophageal Cancer|Expansion Part: Triple Negative Breast Cancer (TNBC)|Expansion Part: Squamous Cell Carcinoma of Head and Neck (SCCHN)|Expansion Part: Non-small Cell Lung Cancer (NSCLC)|Expansion Part: Bladder Cancer|Expansion Part: Uterine Cancer	Solid	Biological: GEN1044 is an IgG1 bispecific antibody targeting CD3 and 5T4.	Genmab|AbbVie	Phase 1|Phase 2	378	Industry	Interventional	GCT1044-01	2020-07-15	2024-03-01	2024-06-01	2020-06-11		2020-12-14	Washington University School of Medicine, Saint Louis, Missouri, United States|Tennesse Oncology, PLLC - Nashville, Nashville, Tennessee, United States|MD Anderson Cancer center, Houston, Texas, United States|Rigshospitalet (Copenhagen University Hospital), Copenhagen, Denmark|Chaim Sheba Medical Center, Ramat Gan, Israel|Hospital Universitari Vall d'Hebron, Barcelona, Spain|Fundacion Jimenez Dia…	https://ClinicalTrials.gov/show/NCT04424641
Bispecific	bivalent	Fc-based	IgG-like	Fab-arm exchanged (FAE)	DuoBody	GEN1046	C	PD-L1 | 4-1BB	NCT03917381	GEN1046 Safety Trial in Patients With Malignant Solid Tumors	Recruiting	No Results Available	Solid Tumors|Non-small Cell Lung Cancer|Urothelial Carcinoma|Endometrial Carcinoma|Triple Negative Breast Cancer|Squamous Cell Carcinoma of the Head and Neck|Cervical Cancer	Hematologic	Biological: GEN1046	Genmab|BioNTech SE	Phase 1|Phase 2	192	Industry	Interventional	GCT1046-01	2019-05-14	2021-10-01	2022-02-01	2019-04-17		2021-03-03	Mayo Clinic, Phoenix, Arizona, United States|Yale University Cancer Center, New Haven, Connecticut, United States|Mayo Clinic, Jacksonville, Florida, United States|Emory University, Atlanta, Georgia, United States|University of Iowa Hospitals, Iowa City, Iowa, United States|Norton Healthcare Inc, Louisville, Kentucky, United States|University of Michigan, Ann Arbor, Michigan, United States|START …	https://ClinicalTrials.gov/show/NCT03917381
Bispecific	bivalent	Fc-based	IgG-like	Fab-arm exchanged (FAE)	DuoHexaBody	GEN3009	R	CD37 | CD37	NCT04358458	First-in-Human (FIH) Trial of GEN3009 in Subjects With Relapsed or Refractory B-Cell Non-Hodgkin Lymphomas	Recruiting	No Results Available	B-cell Non-Hodgkin Lymphoma	Solid	Drug: GEN3009	Genmab|AbbVie	Phase 1|Phase 2	120	Industry	Interventional	GCT3009-01	2020-03-24	2022-11-30	2023-05-30	2020-04-24		2021-03-19	Colorado Blood Cancer Institute, Denver, Colorado, United States|University Hospitals Cleveland Medical Center, Cleveland, Ohio, United States|Ohio State University, Columbus, Ohio, United States|Medical University of South Carolina (MUSC), Charleston, South Carolina, United States|Mary Crowley Cancer Research Centers, Dallas, Texas, United States|The University of Texas Southwestern Medical Cent…	https://ClinicalTrials.gov/show/NCT04358458
Bispecific	bivalent	Fc-based	IgG-like	Fab-arm exchanged (FAE)	(Innovent)	IBI315	C	PD-1 | HER2	NCT04162327	A Phase Ia/Ib Study of IBI315 in Patients With HER2-expressing Advanced Solid Tumor	Recruiting	No Results Available	Advanced Solid Tumor	Hematologic	Drug: IBI315	Innovent Biologics (Suzhou) Co. Ltd.	Phase 1	191	Industry	Interventional	CIBI315A101	2019-11-26	2025-10-30	2025-12-30	2019-11-14		2019-12-02	The 307th Hospital of Chinese People's Liberation Army, Beijing, China	https://ClinicalTrials.gov/show/NCT04162327
Bispecific	bivalent	Fc-based	IgG-like	Fab-arm exchanged (FAE)	(Innovent)	IBI318	C	PD-1 | PD-L1	NCT04602065	Evaluation of Safety and Efficacy of IBI318 Monotherapy for Relapsed/Refractory Extranodal NK/T Cell Lymphoma (Nasal Type) Trial	Recruiting	No Results Available	Extranodal NK/T Cell Lymphoma, Nasal Type	Solid	Drug: IBI318(Recombinant human anti-PD1/PD-L1 bispecific antibody)	Innovent Biologics (Suzhou) Co. Ltd.	Phase 1|Phase 2	129	Industry	Interventional	CIBI318B201	2020-11-24	2021-09-30	2022-12-31	2020-10-26		2020-12-09	Sun Yat-sen University Cancer Center, Guangdong, China	https://ClinicalTrials.gov/show/NCT04602065
Bispecific	bivalent	Fc-based	IgG-like	Fab-arm exchanged (FAE)	(Innovent)	IBI318	C	PD-1 | PD-L1	NCT04672928	A Clinical Study to Evaluate the Efficacy and Safety of IBI318 in Combination With Paclitaxel Versus Placebo in Combination With Paclitaxel in Patients With Small Cell Lung Cancer Who Have Failed First-line or Above Chemotherapies	Recruiting	No Results Available	Small Cell Lung Carcinoma	Solid	Drug: paclitaxel|Biological: IBI318	Innovent Biologics (Suzhou) Co. Ltd.	Phase 1	20	Industry	Interventional	CIBI318C302	2020-12-21	2023-05-25	2023-11-03	2020-12-17		2020-12-28	Cancer Hospital Chinese Academy of Medical Sciences., Beijing, China|Jilin Cancer Hospital, Jilin, China	https://ClinicalTrials.gov/show/NCT04672928
Bispecific	bivalent	Fc-based	IgG-like	Fab-arm exchanged (FAE)	(Innovent)	IBI318	C	PD-1 | PD-L1	NCT04777084	The Efficacy and Safety of the Bispecific Anti-PD-1/PD-L1 Antibody IBI318 Combined With Lenvatinib in NSCLC.	Recruiting	No Results Available	Non-Small Cell Lung Cancer	Solid	Drug: IBI318	Hunan Province Tumor Hospital	Phase 2	30	Other	Interventional	LIVE	2021-03-01	2022-03-01	2023-03-01	2021-03-02		2021-03-02	Hunan Cancer Hospital, Changsha, Hunan, China|Hunan Cancer hospital, Changsha, Hunan, China	https://ClinicalTrials.gov/show/NCT04777084
Bispecific	bivalent	Fc-based	IgG-like	Fab-arm exchanged (FAE)	DuoBody	JNJ-61186372 (Amivantamab)	C	EGFR | cMet	NCT02609776	Study of Amivantamab, a Human Bispecific EGFR and cMet Antibody, in Participants With Advanced Non-Small Cell Lung Cancer	Recruiting	No Results Available	Non-Small-Cell Lung Cancer	Solid	Drug: Amivantamab|Drug: Lazertinib|Drug: Carboplatin|Drug: Pemetrexed	Janssen Research & Development, LLC	Phase 1	460	Industry	Interventional	CR108064|61186372EDI1001|2018-003908-38	2016-05-24	2021-03-30	2023-11-01	2015-11-20		2020-12-02	City of Hope, Duarte, California, United States|UC San Diego Moores Cancer Center, La Jolla, California, United States|Chao Family Comprehensive Cancer Center, Orange, California, United States|UCLA, Santa Monica, California, United States|Samuel Oschin Comprehensive Cancer Center Cedars-Sinai Medical Center, West Hollywood, California, United States|H. Lee Moffitt Cancer & Research Institute, Ta…	https://ClinicalTrials.gov/show/NCT02609776
Bispecific	bivalent	Fc-based	IgG-like	Fab-arm exchanged (FAE)	DuoBody	JNJ-61186372 (Amivantamab)	C	EGFR | cMet	NCT04077463	A Study of Lazertinib as Monotherapy or in Combination With Amivantamab in Participants With Advanced Non-small Cell Lung Cancer	Recruiting	No Results Available	Carcinoma, Non-Small-Cell Lung	Solid	Drug: Lazertinib|Drug: Amivantamab	Janssen Research & Development, LLC	Phase 1	400	Industry	Interventional	CR108656|73841937NSC1001|2020-000747-31	2019-09-04	2022-02-28	2024-02-29	2019-09-04		2021-01-29	USC - Norris Comprehensive Cancer Center, Los Angeles, California, United States|University of California, Irvine, Orange, California, United States|Standford University, Palo Alto, California, United States|UCSF Helen Diller Comprehensive, San Francisco, California, United States|Cedars Sinai Medical Center, West Hollywood, California, United States|Mayo Clinic, Jacksonville, Florida, United Sta…	https://ClinicalTrials.gov/show/NCT04077463
Bispecific	bivalent	Fc-based	IgG-like	Fab-arm exchanged (FAE)	DuoBody	JNJ-61186372 (Amivantamab)	C	EGFR | cMet	NCT04487080	A Study of Amivantamab and Lazertinib Combination Therapy Versus Osimertinib in Locally Advanced or Metastatic Non-Small Cell Lung Cancer	Recruiting	No Results Available	Carcinoma, Non-Small-Cell Lung	Solid	Drug: Amivantamab|Drug: Osimertinib|Drug: Lazertinib|Drug: Placebo	Janssen Research & Development, LLC	Phase 3	1000	Industry	Interventional	CR108856|2020-000743-31|73841937NSC3003	2020-09-30	2024-04-30	2025-11-20	2020-07-27		2021-02-05	Yuma Regional Medical Center, Yuma, Arizona, United States|Pacific Shores Medical Group in Long Beach, Long Beach, California, United States|University of California, Irvine, Orange, California, United States|Palo Alto Medical Foundation Research Institute, Sunnyvale, California, United States|Georgetown University Hospital, Washington, District of Columbia, United States|University of Florida, G…	https://ClinicalTrials.gov/show/NCT04487080
Bispecific	bivalent	Fc-based	IgG-like	Fab-arm exchanged (FAE)	DuoBody	JNJ-61186372 (Amivantamab)	C	EGFR | cMet	NCT04606381	A Study of Amivantamab Subcutaneous (SC) Administration for the Treatment of Advanced Solid Malignancies	Recruiting	No Results Available	Advanced Solid Malignancies	Solid	Drug: Ami-LC-MD|Drug: Ami-LC|Drug: Ami-HC|Drug: Ami-HC-CF	Janssen Research & Development, LLC	Phase 1	80	Industry	Interventional	CR108891|2020-003225-36|61186372NSC1003	2020-11-10	2023-04-03	2024-12-29	2020-10-28		2021-01-29	Cedars Sinai Medical Center, West Hollywood, California, United States|Langone Health at NYC University, NYU School of Medicine, New York, New York, United States|Providence Portland Medical Center, Portland, Oregon, United States|Sarah Cannon Research Institute, Nashville, Tennessee, United States|University Health Network, Toronto, Ontario, Canada|Severance Hospital, Seoul, Korea, Republic of|S…	https://ClinicalTrials.gov/show/NCT04606381
Bispecific	bivalent	Fc-based	IgG-like	Fab-arm exchanged (FAE)	DuoBody	JNJ-63709178	R	CD3 | CD123	NCT02715011	Dose Escalation Study of JNJ-63709178, a Humanized CD123 x CD3 DuoBody in Participants With Relapsed or Refractory Acute Myeloid Leukemia (AML)	Recruiting	No Results Available	Leukemia, Myeloid, Acute	Hematologic	Drug: JNJ-63709178	Janssen Research & Development, LLC	Phase 1	120	Industry	Interventional	CR108147|63709178AML1001|2016-000208-27	2016-06-01	2022-05-23	2022-10-26	2016-03-22		2021-02-26	University of Colorado, Aurora, Colorado, United States|University of Maryland, Baltimore, Maryland, United States|University of Massechusetts Medical School, Worcester, Massachusetts, United States|Barbara Ann Karmanos Cancer Institute, Detroit, Michigan, United States|Hackensack University Medical Center, Hackensack, New Jersey, United States|Weill Cornell Medical College / New York Presbyteria…	https://ClinicalTrials.gov/show/NCT02715011
Bispecific	bivalent	Fc-based	IgG-like	Fab-arm exchanged (FAE)	DuoBody	JNJ-63898081	R	CD3 | PSMA	NCT03926013	A Study of JNJ-63898081 in Participants With Advanced Stage Solid Tumors	Recruiting	No Results Available	Neoplasms	Solid	Drug: JNJ-63898081	Janssen Research & Development, LLC	Phase 1	90	Industry	Interventional	CR108593|63898081EDI1001	2019-05-01	2021-08-12	2022-11-07	2019-04-24		2021-01-29	University of California, San Francisco, San Francisco, California, United States|NIH Clinical Center, Bethesda, Maryland, United States|Columbia University Medical Center, New York, New York, United States|University of Utah, Salt Lake City, Utah, United States|University of Washington, Seattle, Washington, United States|British Columbia Cancer Agency, Vancouver, British Columbia, Canada|Princes…	https://ClinicalTrials.gov/show/NCT03926013
Bispecific	bivalent	Fc-based	IgG-like	Fab-arm exchanged (FAE)	DuoBody	JNJ-64007957 (Teclistamab)	R	CD3 | BCMA	NCT03145181	Dose Escalation Study of Teclistamab, a Humanized BCMA CD3 DuoBodyÂ® Antibody, in Participants With Relapsed or Refractory Multiple Myeloma	Recruiting	No Results Available	Hematological Malignancies	Hematologic	Drug: Teclistamab (IV)|Drug: Teclistamab(SC)	Janssen Research & Development, LLC	Phase 1	190	Industry	Interventional	CR108206|2016-002122-36|64007957MMY1001	2017-05-16	2021-03-29	2022-04-25	2017-05-09		2021-03-01	City of Hope, Duarte, California, United States|Dana-Farber Cancer Institute, Boston, Massachusetts, United States|Icahn School of Medicine at Mount Sinai Program for the Protection of Human Subjects, New York, New York, United States|Levine Cancer Institute, Charlotte, North Carolina, United States|University of Pennsylvania, Philadelphia, Pennsylvania, United States|Centre hospitalier Lyon-Sud,…	https://ClinicalTrials.gov/show/NCT03145181
Bispecific	bivalent	Fc-based	IgG-like	Fab-arm exchanged (FAE)	DuoBody	JNJ-64007957 (Teclistamab)	R	CD3 | BCMA	NCT04557098	A Study of Teclistamab, in Participants With Relapsed or Refractory Multiple Myeloma	Recruiting	No Results Available	Hematological Malignancies	Solid	Drug: Teclistamab	Janssen Research & Development, LLC	Phase 2	228	Industry	Interventional	CR108859|2016-002122-36|TECLIMMY1001-P3	2020-09-17	2022-01-31	2023-08-16	2020-09-21		2021-01-29	University of Alabama at Birmingham, Birmingham, Alabama, United States|Mayo Clinic Cancer Center-Scottsdale, Phoenix, Arizona, United States|City of Hope, Duarte, California, United States|University of California, San Francisco, San Francisco, California, United States|Stanford University Medical Center, Stanford, California, United States|Yale University, New Haven, Connecticut, United States|…	https://ClinicalTrials.gov/show/NCT04557098
Bispecific	bivalent	Fc-based	IgG-like	Fab-arm exchanged (FAE)	DuoBody	JNJ-64007957 (Teclistamab)	R	CD3 | BCMA	NCT04696809	A Study of Teclistamab in Japanese Participants With Relapsed or Refractory Multiple Myeloma	Not yet recruiting	No Results Available	Hematologic Malignancies	Hematologic	Drug: Teclistamab	Janssen Pharmaceutical K.K.	Phase 1	6	Industry	Interventional	CR108949|64007957MMY1002	2021-02-07	2022-07-30	2022-07-30	2021-01-06		2021-02-02	Nagoya City University Hospital, Nagoya-City, Japan|National Hospital Organization Okayama Medical Center, Okayama, Japan|Japanese Red Cross Medical Center, Shibuya, Japan	https://ClinicalTrials.gov/show/NCT04696809
Bispecific	bivalent	Fc-based	IgG-like	Fab-arm exchanged (FAE)	DuoBody	JNJ-64007957 (Teclistamab) and JNJ-64407564 (Talquetamab)	R	CD3 | BCMA and CD3 | GPRC5D	NCT04586426	A Study of the Combination of Talquetamab and Teclistamab in Participants With Relapsed or Refractory Multiple Myeloma	Recruiting	No Results Available	Multiple Myeloma	Hematologic	Drug: Talquetamab|Drug: Teclistamab	Janssen Research & Development, LLC	Phase 1	48	Industry	Interventional	CR108901|2019-004124-38|64007957MMY1003	2020-12-15	2021-11-01	2022-05-27	2020-10-14		2021-01-29	Alberta Health Services, Edmonton, Alberta, Canada|McGill University Health Centre, Montreal, Quebec, Canada|Hadassah Medical Center, Jerusalem, Israel|Sheba Medical Center, Ramat Gan, Israel|Tel-Aviv Sourasky Medical Center, Tel-Aviv, Israel|Seoul National University Hospital, Seoul, Korea, Republic of|Samsung Medical Center, Seoul, Korea, Republic of|The Catholic University of Korea Seoul St. M…	https://ClinicalTrials.gov/show/NCT04586426
Bispecific	bivalent	Fc-based	IgG-like	Fab-arm exchanged (FAE)	DuoBody	JNJ-64007957 (Teclistamab) or JNJ-64407564 (Talquetamab)	R	CD3 | BCMA or CD3 | GPRC5D	NCT04108195	A Study of Subcutaneous Daratumumab Regimens in Combination With Bispecific T Cell Redirection Antibodies for the Treatment of Participants With Multiple Myeloma	Recruiting	No Results Available	Multiple Myeloma	Solid	Drug: Daratumumab|Drug: Talquetamab|Drug: Teclistamab|Drug: Pomalidomide	Janssen Research & Development, LLC	Phase 1	144	Industry	Interventional	CR108620|2019-000330-19|64407564MMY1002	2020-02-21	2022-01-20	2022-01-20	2019-09-30		2021-01-29	City of Hope National Medical Center, Duarte, California, United States|University of California, San Francisco, San Francisco, California, United States|Mount Sinai Medical Center, New York, New York, United States|Levine Cancer Institute, Charlotte, North Carolina, United States|Wake Forest Baptist Medical Center, Winston-Salem, North Carolina, United States|University of Pennsylvania, Philadel…	https://ClinicalTrials.gov/show/NCT04108195
Bispecific	bivalent	Fc-based	IgG-like	Fab-arm exchanged (FAE)	DuoBody	JNJ-64407564 (Talquetamab)	R	CD3 | GPRC5D	NCT03399799	Dose Escalation Study of Talquetamab in Participants With Relapsed or Refractory Multiple Myeloma	Recruiting	No Results Available	Hematological Malignancies	Solid	Drug: Talquetamab	Janssen Research & Development, LLC	Phase 1	245	Industry	Interventional	CR108404|2017-002400-26|64407564MMY1001	2017-12-16	2021-01-21	2024-11-29	2018-01-16		2020-12-04	University of Alabama Birmingham, Birmingham, Alabama, United States|City of Hope, Duarte, California, United States|University of Colorado Cancer Center, Aurora, Colorado, United States|Mount Sinai Medical Center, New York, New York, United States|Sarah Cannon Research Institute, Nashville, Tennessee, United States|UCL - Saint Luc, Brussels, Belgium|UZ Leuven, Leuven, Belgium|Centre Hospitalier …	https://ClinicalTrials.gov/show/NCT03399799
Bispecific	bivalent	Fc-based	IgG-like	Fab-arm exchanged (FAE)	DuoBody	JNJ-64407564 (Talquetamab)	R	CD3 | GPRC5D	NCT04634552	A Study of Talquetamab in Participants With Relapsed or Refractory Multiple Myeloma	Recruiting	No Results Available	Hematological Malignancies	Solid	Drug: Talquetamab	Janssen Research & Development, LLC	Phase 2	158	Industry	Interventional	CR108920|2017-002400-26|TALMMY1001-PT3	2021-01-08	2023-09-27	2023-09-29	2020-11-18		2021-02-01	University of Alabama Birmingham, Birmingham, Alabama, United States|The University of Arizona Cancer Center, Tucson, Arizona, United States|University of Arkansas for Medical Sciences, Little Rock, Arkansas, United States|City of Hope, Duarte, California, United States|Scripps Clinic, La Jolla, California, United States|Yale University School Of Medicine, New Haven, Connecticut, United States|Em…	https://ClinicalTrials.gov/show/NCT04634552
Bispecific	bivalent	Fc-based	IgG-like	Fab-arm exchanged (FAE)	DuoBody	JNJ-64407564 (Talquetamab)	R	CD3 | GPRC5D	NCT04773522	A Study of JNJ-64407564 in Japanese Participants With Relapsed or Refractory Multiple Myeloma	Not yet recruiting	No Results Available	Multiple Myeloma	Hematologic	Drug: Talquetamab	Janssen Pharmaceutical K.K.	Phase 1	6	Industry	Interventional	CR108930|64407564MMY1003	2021-04-05	2022-09-16	2022-09-16	2021-02-26		2021-03-30	Nagoya City University Hospital, Nagoya, Japan|National Hospital Organization Okayama Medical Center, Okayama, Japan|Japanese Red Cross Medical Center, Shibuya, Japan	https://ClinicalTrials.gov/show/NCT04773522
Bispecific	bivalent	Fc-based	IgG-like	Fab-arm exchanged (FAE)	DuoBody	JNJ-67371244	R	CD3 | CD33	NCT03915379	A Study of JNJ-67571244 in Participants With Relapsed or Refractory Acute Myeloid Leukemia (AML) or Myelodysplastic Syndrome (MDS)	Recruiting	No Results Available	Leukemia, Myeloid, Acute|Myelodysplastic Syndromes	Hematologic	Drug: JNJ-67571244	Janssen Research & Development, LLC	Phase 1	180	Industry	Interventional	CR108582|2018-004452-37|67571244AML1001	2019-03-28	2021-06-04	2022-01-25	2019-04-16		2020-12-04	University of Kansas Cancer Center, Fairway, Kansas, United States|Massachusetts General Hospital, Boston, Massachusetts, United States|Beth Israel Deaconess Medical Center, Boston, Massachusetts, United States|University of Massachusetts, Worcester, Massachusetts, United States|Barbara Ann Karmanos Cancer Institute, Detroit, Michigan, United States|Hackensack University Medical Center, Hackensac…	https://ClinicalTrials.gov/show/NCT03915379
Bispecific	bivalent	Fc-based	IgG-like	Fab-arm exchanged (FAE)	DuoBody	JNJ-70218902	R	undisclosed	NCT04397276	A Study of JNJ-70218902 in Participants With Advanced Stage Solid Tumors	Recruiting	No Results Available	Neoplasms	Solid	Drug: JNJ-70218902	Janssen Research & Development, LLC	Phase 1	70	Industry	Interventional	CR108765|2019-004885-16|70218902EDI1001	2020-07-10	2022-11-28	2022-11-28	2020-05-21		2021-02-26	Cedars Sinai Medical Center, Los Angeles, California, United States|Massachusetts General, Boston, Massachusetts, United States|Memorial Sloan Kettering Cancer Center, New York, New York, United States|University of Pittsburgh Medical Center (UPMC) - Hillman Cancer Center, Pittsburgh, Pennsylvania, United States|BC Cancer Agency - Vancouver BC, Vancouver, British Columbia, Canada|Princess Margare…	https://ClinicalTrials.gov/show/NCT04397276
Bispecific	bivalent	Fc-based	IgG-like	Fab-arm exchanged (FAE)	DuoBody	JNJ-75348780	R	CD3 | CD22	NCT04540796	A Study of JNJ-75348780 in Participants With Non-Hodgkin Lymphoma (NHL) and Chronic Lymphocytic Leukemia (CLL)	Recruiting	No Results Available	Lymphoma, Non-Hodgkin|Leukemia, Lymphocytic, Chronic, B-Cell	Hematologic	Drug: JNJ-75348780	Janssen Research & Development, LLC	Phase 1	120	Industry	Interventional	CR108882|2020-001183-29|75348780LYM1001	2020-11-20	2023-05-11	2023-05-23	2020-09-07		2021-01-29	University of Alabama at Birmingham, Birmingham, Alabama, United States|Icahn School of Medicine at Mount Sinai, New York, New York, United States|St. Vincent's Hospital Sydney, Darlinghurst, Australia|Austin Hospital, Heidelberg, Australia|Linear Clinical Research Ltd, Nedlands, Australia|CHRU de Lille - HÃ´pital Claude Huriez, Lille, France|CHU Nantes, NANTES Cedex 1, France|Centre hospitalier …	https://ClinicalTrials.gov/show/NCT04540796
Bispecific	bivalent	Fc-based	IgG-like	Fab-arm exchanged (FAE)	(Eli Lilly and Company)	LY3415244	C	PD-L1 | TIM-3	NCT03752177	A Study of LY3415244 in Participants With Advanced Solid Tumors	Terminated	No Results Available	Solid Tumor	Hematologic		Eli Lilly and Company	Phase 1	12	Industry	Interventional	17099|J1C-MC-JZDA|2018-001598-25	2018-11-22	2019-10-09	2019-10-09	2018-11-23	2019-11-13		Dana Farber Cancer Institute, Boston, Massachusetts, United States|Memorial Sloan Kettering Cancer Center, New York, New York, United States|Institut Jules Bordet, Brussel, Belgium|Universitair Ziekenhuis Gent, Gent, Belgium|National Cancer Center Hospital East, Kashiwa, Chiba, Japan|National Cancer Center Hospital, Chuo-Ku, Tokyo, Japan	https://ClinicalTrials.gov/show/NCT03752177
Bispecific	bivalent	Fc-based	IgG-like	Fab-arm exchanged (FAE)	Azymetric	LY3434172	C	PD-1 | PD-L1	NCT03936959	A Study of LY3434172, a PD-1 and PD-L1 Bispecific Antibody, in Advanced Cancer	Active, not recruiting	No Results Available	Advanced Cancer	Hematologic	Drug: LY3434172	Eli Lilly and Company	Phase 1	40	Industry	Interventional	17101|J1E-MC-JZEA|2018-003871-37	2019-05-24	2020-03-30	2021-12-31	2019-05-03		2021-01-06	University of Texas MD Anderson Cancer Center, Houston, Texas, United States|St Vincent's Hospital, Sydney, New South Wales, Australia|Universitair Ziekenhuis Gent, Gent, Belgium|Institut Claudius Regaud - IUCT Oncopole, Toulouse cedex 9, France|Asan Medical Center, Songpa-gu, Seoul, Korea, Republic of	https://ClinicalTrials.gov/show/NCT03936959
Bispecific	bivalent	Fc-based	IgG-like	Fab-arm exchanged (FAE)	(Mabworks)	MBS301	C	HER2 | HER2	NCT03842085	Phase I Clinical Study of MBS301 in Treatment of HER2 Positive Recurrent or Metastatic Malignant Solid Tumor	Recruiting	No Results Available	HER2-positive Recurrent or Metastatic Malignant Solid Tumor	Solid	Drug: Recombinant Humanized Bispecific Monoclonal Antibody MBS301	Beijing Mabworks Biotech Co., Ltd.	Phase 1	34	Industry	Interventional	MBS301-CT01	2019-04-11	2020-05-30	2020-12-30	2019-02-15		2019-06-27	Fudan University Shanghai Cancer Center, Shanghai, Shanghai, China	https://ClinicalTrials.gov/show/NCT03842085
Bispecific	bivalent	Fc-based	IgG-like	Fab-arm exchanged (FAE)	(Pfizer)	PF-06863135 (Elranatamab)	R	CD3 | BCMA	NCT03269136	PF-06863135 As Single Agent And In Combination With Immunomodulatory Agents In Relapse/Refractory Multiple Myeloma	Recruiting	No Results Available	Multiple Myeloma	Hematologic	Drug: PF-06863135 monotherapy IV or SC|Drug: PF-06863135 + PF-06801591|Drug: PF-06863135 + lenalidomide|Drug: PF-06863135 + pomalidomide	Pfizer	Phase 1	80	Industry	Interventional	C1071001|2019-000822-24	2017-11-29	2023-03-22	2023-03-22	2017-08-31		2021-02-02	UCSD Medical Center - Encinitas, Encinitas, California, United States|UC San Diego Medical Center - La Jolla (Jacobs Medical Center / Thornton Hospital), La Jolla, California, United States|UC San Diego Moores Cancer Center, La Jolla, California, United States|UC San Diego Medical Center - Hillcrest, San Diego, California, United States|UCSD Medical Center - Vista, Vista, California, United State…	https://ClinicalTrials.gov/show/NCT03269136
Bispecific	bivalent	Fc-based	IgG-like	Fab-arm exchanged (FAE)	(Pfizer)	PF-06863135 (Elranatamab)	R	CD3 | BCMA	NCT04649359	MagnetisMM-3: Study Of Elranatamab (PF-06863135) Monotherapy in Participants With Multiple Myeloma Who Are Refractory to at Least One PI, One IMiD and One Anti-CD38 mAb	Recruiting	No Results Available	Multiple Myeloma	Hematologic	Drug: PF-06863135	Pfizer	Phase 2	150	Industry	Interventional	C1071003|2020-004533-21|MagnetisMM-3	2021-02-02	2022-06-25	2023-10-18	2020-12-02		2021-02-16	Beverly Hills Cancer Center, Beverly Hills, California, United States|Indiana Blood and Marrow Transplantation-Administrative Offices, Indianapolis, Indiana, United States|Indiana Blood and Marrow Transplantation-Clinic, Indianapolis, Indiana, United States|Norton Cancer Institute, St. Matthews Campus, Louisville, Kentucky, United States|Norton Women's and Children's Hospital, Louisville, Kentuck…	https://ClinicalTrials.gov/show/NCT04649359
Bispecific	bivalent	Fc-based	IgG-like	Fab-arm exchanged (FAE)	(Pfizer)	PF-06863135 (Elranatamab)	R	CD3 | BCMA	NCT04798586	Study of PF 06863135 in Japanese Participants With Multiple Myeloma	Recruiting	No Results Available	Relapsed or Refractory Multiple Myeloma	Hematologic	Drug: PF-06863135	Pfizer	Phase 1	6	Industry	Interventional	C1071002	2021-03-22	2021-07-13	2022-06-01	2021-03-15		2021-04-19	Nagoya City University Hospital, Nagoya, Aichi, Japan|Tohoku University Hospital, Sendai, Miyagi, Japan|Japanese Red Cross Medical Center, Shibuya-ku, Tokyo, Japan|Yamagata University Hospital, Yamagata, Japan	https://ClinicalTrials.gov/show/NCT04798586
Bispecific	bivalent	Fc-based	IgG-like	TrioMab	TrioMab	Catumaxomab	R	CD3 | EpCAM	NCT00189345	Randomized, Multicenter, 2-Dose Level. Open-Label, Phase IIa Study With the Intraperitoneally Infused Trifunctional Bispecific Antibody Removab(TM) (Anti-EpCAM x Anti-CD3) to Select the Better Dose Level in Platinum Refractory Epithelial Ovarian Cancer Patients	Completed	No Results Available	Ovarian Cancer|Fallopian Tube Neoplasms|Peritoneal Neoplasms	Solid	Biological: anti-EpCAM x anti-CD3 (removab)	AGO Study Group	Phase 2	44	Other	Interventional	AGO-OVAR 2.10	2004-05-01		2005-10-01	2005-09-19		2006-11-08	Dept. of Gynecology, University of Marburg, Marburg, Germany	https://ClinicalTrials.gov/show/NCT00189345
Bispecific	bivalent	Fc-based	IgG-like	TrioMab	TrioMab	Catumaxomab (Removab)	R	CD3 | EpCAM	NCT00352833	Safety and Efficacy Study With Catumaxomab in Patients After Curative Resection of a Gastric Adenocarcinoma	Completed	No Results Available	Gastric Cancer|Gastric Adenocarcinoma	Solid	Drug: catumaxomab	Neovii Biotech	Phase 2	40	Industry	Interventional	IP-REM-GC-02	2006-07-01		2007-09-01	2006-07-17		2007-10-26	Hospital of Cologne-Merheim, Surgical Department, Cologne, Germany	https://ClinicalTrials.gov/show/NCT00352833
Bispecific	bivalent	Fc-based	IgG-like	TrioMab	TrioMab	Catumaxomab (Removab)	R	CD3 | EpCAM	NCT00464893	Phase II Study With Catumaxomab in Patients With Gastric Cancer After Neoadjuvant CTx and Curative Resection	Completed	No Results Available	Gastric Cancer|Gastric Adenocarcinoma	Solid	Drug: Catumaxomab|Drug: catumaxomab	Neovii Biotech	Phase 2	70	Industry	Interventional	IP-CAT-GC-03|EudraCT-Nr.:2006-002727-16	2007-04-01	2009-04-01	2013-04-01	2007-04-24		2013-12-04	Innsbruck, Austria|Hamburg, Berlin, Heidelberg, KÃ¶ln, Halle, Germany|Terrassa, Spain|Nottingham, United Kingdom	https://ClinicalTrials.gov/show/NCT00464893
Bispecific	bivalent	Fc-based	IgG-like	TrioMab	TrioMab	Catumaxomab (Removab)	R	CD3 | EpCAM	NCT00836654	Study in EpCAM Positive Patients With Symptomatic Malignant Ascites Using Removab Versus an Untreated Control Group	Completed	No Results Available	EpCam Positive Tumor (e.g.Ovarian, Gastric, Colon, Breast)|Malignant Ascites	Solid	Biological: Catumaxomab (Removab)|Procedure: paracentesis	Neovii Biotech	Phase 2|Phase 3	258	Industry	Interventional	60117	2004-09-01	2006-11-01	2006-11-01	2009-02-04		2009-02-05		https://ClinicalTrials.gov/show/NCT00836654
Bispecific	bivalent	Fc-based	IgG-like	TrioMab	TrioMab	Catumaxomab (Removab)	R	CD3 | EpCAM	NCT04222114	Comparing the Efficacy and Safety of Intra-peritoneal Infusion of Catumaxomab and Treatment of Investigator Choice in Patients With Advanced Gastric Carcinoma With Peritoneal Metastasis	Recruiting	No Results Available	Stomach Neoplasms	Solid	Drug: Catumaxomab|Drug: The treatment of investigator choice	LintonPharm Co.,Ltd.	Phase 3	282	Industry	Interventional	LP0190415	2020-10-06	2023-03-31	2023-08-31	2020-01-09		2021-01-19	Beijing Cancer Hospital, Beijing, Beijing, China|Peking University First Hospital, Beijing, Beijing, China|The First Affiliated Hospital,Sun Yat-sen University, Guangzhou, Guangdong, China|Henan Cancer Hospital, Zhengzhou, Henan, China|The First Bethune Hospital of Jilin University., Jilin, Jilin, China|Ajou University Hospital, Suwon, Gyeonggi-do, Korea, Republic of|Gangnam Severance Hospital, Y…	https://ClinicalTrials.gov/show/NCT04222114
Bispecific	bivalent	Fc-based	IgG-like	TrioMab	TrioMab	Catumaxomab (Removab)	R	CD3 | EpCAM	NCT04799847	Catumaxomab in Patients With Non-Muscle-Invasive Bladder Cancer Who Have Failed or Are Intolerant to BCG Vaccine	Not yet recruiting	No Results Available	Bladder Cancer	Solid	Drug: Catumaxomab	LintonPharm Co.,Ltd.	Phase 1|Phase 2	167	Industry	Interventional	LP0190512	2021-07-07	2023-11-22	2024-11-27	2021-03-16		2021-03-18	The First Affiliated Hospital,Sun Yat-sen University, Guangzhou, Guangdong, China|Sun Yat-sen Memorial Hospital, Sun Yat-sen University, Guangzhou, Guangdong, China	https://ClinicalTrials.gov/show/NCT04799847
Bispecific	bivalent	Fc-based	IgG-like	TrioMab	TrioMab	Catumaxomab (Removab)	R	CD3 | EpCAM	NCT04819399	Investigation of Safety and Tolerability of Catumaxomab in Patients With NMIBC	Recruiting	No Results Available	Urinary Bladder Neoplasms	Solid	Drug: Catumaxomab	Lindis Biotech GmbH	Phase 1	30	Industry	Interventional	CATUNIBLA|2019-002850-22	2020-07-07	2021-12-30	2023-12-30	2021-03-29		2021-03-29	Urologie Planegg, MÃ¼nchen, Germany	https://ClinicalTrials.gov/show/NCT04819399
Bispecific	bivalent	Fc-based	IgG-like	TrioMab	TrioMab	Ertumaxomab	R	HER2/neu | CD3	NCT00452140	Phase II Study With the Trifunctional Antibody Ertumaxomab to Treat Metastatic Breast Cancer Progressing After Endocrine Treatment	Terminated	No Results Available	Metastatic Breast Cancer|Advanced Breast Cancer	Solid		Neovii Biotech	Phase 2	40	Industry	Interventional	IV-ERT-BC-03|EudraT number: 2006-005017-36	2007-03-01		2009-02-01	2007-03-27		2009-05-19	Study site, Austria|Study site, France|Study sites, Germany|Study site, Italy|Barcelona, Spain	https://ClinicalTrials.gov/show/NCT00452140
Bispecific	bivalent	Fc-based	IgG-like	TrioMab	TrioMab	Ertumaxomab	R	HER2/neu | CD3	NCT00522457	Phase II Study With the Trifunctional Antibody Ertumaxomab to Treat Metastatic Breast Cancer After Progression on Trastuzumab Therapy	Terminated	Has Results	Metastatic Breast Cancer|Advanced Breast Cancer	Solid		Neovii Biotech|Fresenius Biotech North America	Phase 2	19	Industry	Interventional	IV-ERT-BC-04	2008-01-01	2009-12-01	2009-12-01	2007-08-29	2011-04-29	2011-04-29	Minneapolis, Minnesota, United States|Lebanon, New Hampshire, United States|New York, New York, United States|Ottawa, Ontario, Canada|Montreal, Quebec, Canada	https://ClinicalTrials.gov/show/NCT00522457
Bispecific	bivalent	Fc-based	IgG-like	κλ-body	κλ-body	TG-1801 (prev.NI-1701)	C	CD19 | CD47	NCT03804996	Study of TG-1801 in Subjects With B-Cell Lymphoma	Recruiting	No Results Available	B-Cell Lymphoma	Solid	Drug: TG-1801|Biological: Ublituximab	TG Therapeutics, Inc.	Phase 1	16	Industry	Interventional	TG-1801-101	2019-03-05	2021-02-01	2021-08-01	2019-01-15		2021-02-03	Olivia Newton-John Cancer Wellness & Research Centre, Heidelberg, Australia|The Alfred Hospital, Melbourne, Australia|TG Therapeutics Investigational Trial Site, Nedlands, Australia	https://ClinicalTrials.gov/show/NCT03804996
Bispecific	bivalent	Fc-based	IgG-like	κλ-body	κλ-body	TG-1801 (prev.NI-1701)	C	CD19 | CD47	NCT04806035	Study of TG-1801 Alone or in Combination With Ublituximab in Subjects With B-Cell Lymphoma or Chronic Lymphocytic Leukemia	Not yet recruiting	No Results Available	CLL|SLL|Richter's Transformation|Indolent Lymphoma|Follicular Lymphoma|Marginal Zone Lymphoma|Aggressive Lymphoma|DLBCL|Mediastinal Large B-cell Lymphoma|MCL	Hematologic	Biological: TG-1801|Biological: Ublituximab	TG Therapeutics, Inc.	Phase 1	60	Industry	Interventional	TG-1801-102	2021-04-01	2023-12-01	2023-12-01	2021-03-19		2021-04-08		https://ClinicalTrials.gov/show/NCT04806035
Bispecific	bivalent	Fc-based	IgG-modified	bi. DART-Fc	DART	MGD007	R	CD3 | gpA33	NCT02248805	Phase 1 Study of MGD007 in Relapsed/Refractory Metastatic Colorectal Carcinoma	Completed	No Results Available	Colorectal Carcinoma	Solid	Drug: MGD007	MacroGenics	Phase 1	95	Industry	Interventional	CP-MGD007-01	2014-10-01	2018-07-02	2018-07-02	2014-09-25		2018-08-31	Yale University, Yale Cancer Center, New Haven, Connecticut, United States|H. Lee Moffitt Cancer Center & Research Institute, Inc, Tampa, Florida, United States|Johns Hopkins Sidney Kimmel Comprehensive Cancer Center, Baltimore, Maryland, United States|Massachusetts General Hospital, Boston, Massachusetts, United States|Dana Farber Cancer Institute, Boston, Massachusetts, United States|Duke Unive…	https://ClinicalTrials.gov/show/NCT02248805
Bispecific	bivalent	Fc-based	IgG-modified	bi. DART-Fc	DART	MGD007	R	CD3 | gpA33	NCT03531632	MGD007 Combined With MGA012 in Relapsed/Refractory Metastatic Colorectal Cancer	Active, not recruiting	No Results Available	Colorectal Cancer Metastatic	Solid	Biological: MGD007 + MGA012	MacroGenics	Phase 1|Phase 2	52	Industry	Interventional	CP-MGD007-02	2018-06-04	2020-04-01	2022-04-01	2018-05-22		2019-11-05	Yale School of Medicine, New Haven, Connecticut, United States|Moffitt Cancer Center, Tampa, Florida, United States|Massachusetts General Hospital, Boston, Massachusetts, United States|University of Rochester Medical Center, Rochester, New York, United States|Carolina Biooncology Institute, Huntersville, North Carolina, United States|University of Washington, Seattle, Washington, United States	https://ClinicalTrials.gov/show/NCT03531632
Bispecific	trivalent	Fc-based	IgG-modified	CrossMab 2:1	CrossMab	Glofitamab	R	CD3 | CD20	NCT03075696	A Dose Escalation Study of Glofitamab (RO7082859) as a Single Agent and in Combination With Obinutuzumab, Administered After a Fixed, Single Pre-Treatment Dose of Obinutuzumab in Participants With Relapsed/Refractory B-Cell Non-Hodgkin's Lymphoma	Recruiting	No Results Available	Non-Hodgkin's Lymphoma	Hematologic	Drug: Glofitamab|Drug: Obinutuzumab|Drug: Tocilizumab	Hoffmann-La Roche	Phase 1	860	Industry	Interventional	NP30179|2016-001185-28	2017-02-21	2023-06-30	2023-06-30	2017-03-09		2021-03-18	Cedars Sinai Medical Center, Los Angeles, California, United States|Ingalls Memorial Hospital, Harvey, Illinois, United States|University of Kansas Medical Centre, Kansas City, Kansas, United States|University of Michigan, Ann Arbor, Michigan, United States|Washington University; Wash Uni. Sch. Of Med, Saint Louis, Missouri, United States|Mount Sinai Medical Center, New York, New York, United Sta…	https://ClinicalTrials.gov/show/NCT03075696
Bispecific	trivalent	Fc-based	IgG-modified	CrossMab 2:1	CrossMab	Glofitamab	R	CD3 | CD20	NCT03467373	A Study of Glofitamab in Combination With Rituximab or Obinutuzumab Plus Cyclophosphamide, Doxorubicin, Vincristine, and Prednisone (CHOP) in Participants With Non-Hodgkin Lymphomas and Participants With DLBCL	Recruiting	No Results Available	B-Cell Lymphoma|Non-Hodgkin Lymphoma	Solid	Drug: Glofitamab|Drug: Obinutuzumab (G)|Drug: Rituximab (R)|Drug: Tocilizumab|Drug: Cyclophosphamide|Drug: Doxorubicin|Drug: Vincristine|Drug: Prednisone	Hoffmann-La Roche	Phase 1	172	Industry	Interventional	NP40126|2017-003648-18	2018-03-13	2023-12-16	2023-12-16	2018-03-16		2021-03-18	University of Alabama Medical Center, Birmingham, Alabama, United States|Florida Hospital Cancer Inst, Orlando, Florida, United States|Ingalls Memorial Hospital, Harvey, Illinois, United States|Levine Cancer Institute, Charlotte, North Carolina, United States|Fox Chase-Temple Cancer Center, Philadelphia, Pennsylvania, United States|West Virginia University; Health Sciences Center, Morgantown, Wes…	https://ClinicalTrials.gov/show/NCT03467373
Bispecific	trivalent	Fc-based	IgG-modified	CrossMab 2:1	CrossMab	Glofitamab	R	CD3 | CD20	NCT03533283	An Open-Label Phase lB Study of Glofitamab and Atezolizumab or Polatuzumab Vedotin in Adult Patients With Relapsed/Refractory B-Cell Non-Hodgkin's Lymphoma	Recruiting	No Results Available	Non-Hodgkins Lymphoma	Solid	Drug: Glofitamab|Drug: Atezolizumab|Drug: Obinutuzumab|Drug: Tocilizumab|Drug: Polatuzumab Vedotin|Drug: 89Zr-Df-IAB22M2C	Hoffmann-La Roche	Phase 1	140	Industry	Interventional	NP39488	2018-05-08	2021-08-23	2021-08-23	2018-05-23		2021-03-18	UZ Gent, Gent, Belgium|Rigshospitalet; Fase 1 Enhed - HÃ¦matologi, KÃ¸benhavn Ã˜, Denmark|Hadassah Ein Karem Hospital; Haematology, Jerusalem, Israel|Rabin Medical Center-Beilinson Campus;Hematology-Oncology, Petach Tikva, Israel|Chaim Sheba Medical Center; Department of Hematology, Ramat-Gan, Israel|Istituto Nazionale Tumori Irccs Fondazione g. Pascale;s.c. Ematologia Oncologica, Napoli, Campani…	https://ClinicalTrials.gov/show/NCT03533283
Bispecific	trivalent	Fc-based	IgG-modified	CrossMab 2:1	CrossMab	Glofitamab	R	CD3 | CD20	NCT04077723	A Study to Evaluate the Safety, Pharmacokinetics and Preliminary Anti-Tumor Activity of RO7227166 in Combination With Obinutuzumab and in Combination With Glofitamab Following a Pre-Treatment Dose of Obinutuzumab Administered in Participants With Relapsed/Refractory B-Cell Non-Hodgkin's Lymphoma	Recruiting	No Results Available	Lymphoma, Non-Hodgkin	Solid	Drug: RO7227166|Drug: Obinutuzumab|Drug: Glofitamab|Drug: Tocilizumab	Hoffmann-La Roche	Phase 1	207	Industry	Interventional	BP41072|2019-000416-28	2019-08-13	2023-01-03	2023-01-03	2019-09-04		2021-03-03	Peter Maccallum Cancer Centre, Melbourne, Victoria, Australia|UZ Gent, Gent, Belgium|Rigshospitalet; HÃ¦matologisk Klinik, KÃ¸benhavn Ã˜, Denmark|CHRU de Lille, Lille, France|CHU Montpellier - Saint ELOI, Montpellier, France|Centre Hospitalier Lyon Sud, Pierre Benite, France|CHU DE RENNES - CHU Pontchaillou; Service d'HÃ©matologie Clinique Adulte, Rennes, France|ASST PAPA GIOVANNI XXIII; Ematolog…	https://ClinicalTrials.gov/show/NCT04077723
Bispecific	trivalent	Fc-based	IgG-modified	CrossMab 2:1	CrossMab	Glofitamab (RO7082859)	R	CD3 | CD20	NCT04703686	Treatment by a Bispecific CD3xCD20 Antibody for Relapse/Refractory Lymphomas After CAR T-cells Therapy	Not yet recruiting	No Results Available	Diffuse Large B-Cell Lymphoma Refractory|Refractory Indolent Adult Non-Hodgkin Lymphoma|Refractory Transformed B-cell Non-Hodgkin Lymphoma|Refractory Primary Mediastinal Large B-Cell Cell Lymphoma|Refractory Mantle Cell Lymphoma	Hematologic	Drug: Obinutuzumab|Drug: RO7082859	The Lymphoma Academic Research Organisation	Phase 2	78	Other	Interventional	BiCAR	2021-03-01	2022-06-24	2025-03-01	2021-01-11		2021-01-11	CHU de Clermont Ferrand, Clermont Ferrand, France|Hopital Henri Mondor, CrÃ©teil, France|CHU de Dijon - HÃ´pital le Bocage, Dijon, France|CHRU Lille - HÃ´pital Claude Huriez, Lille, France|CHU Montpellier, Montpellier, France|CHU Nantes, Nantes, France|HÃ´pital Saint Louis, Paris, France|APHP - HÃ´pital de la PitiÃ¨ SalpetriÃ¨re, Paris, France|APHP - HÃ´pital Saint Antoine, Paris, France|CHU de B…	https://ClinicalTrials.gov/show/NCT04703686
Bispecific	trivalent	Fc-based	IgG-modified	CrossMab 2:1	CrossMab	Glofitamab (RO7082859) or Mosunetzumab (RO7030816, RG7828)	R	CD3 | CD20	NCT04313608	A Study Evaluating the Safety and Efficacy of Glofitamab or Mosunetuzumab in Combination With Gemcitabine Plus Oxaliplatin in Participants With Relapsed or Refractory Diffuse Large B-Cell Lymphoma and High-Grade Large B-Cell Lymphoma	Recruiting	No Results Available	B-cell Lymphoma	Solid	Drug: Glofitamab|Drug: Gemcitabine|Drug: Oxaliplatin|Drug: Mosunetuzumab|Drug: Obinutuzumab|Drug: Tocilizumab	Hoffmann-La Roche	Phase 1	20	Industry	Interventional	GO41943	2020-06-04	2021-03-06	2021-03-06	2020-03-18		2021-02-03	Prince of Wales Hospital; Haematology, Randwick, New South Wales, Australia|Monash Health Monash Medical Centre, Clayton, Victoria, Australia|St Vincent's Hospital Melbourne, Fitzroy, Victoria, Australia	https://ClinicalTrials.gov/show/NCT04313608
Bispecific	trivalent	Fc-based	IgG-modified	CrossMab 2:1	CrossMab	RO6958688 (RG7802 | Cibisatamab)	R	CD3 | CEA	NCT02324257	A Study of RO6958688 in Participants With Locally Advanced and/or Metastatic Carcinoembryonic Antigen Positive Solid Tumors	Completed	No Results Available	Solid Tumors	Solid	Drug: RO6958688|Drug: Obinutuzumab|Drug: Tocilizumab	Hoffmann-La Roche	Phase 1	149	Industry	Interventional	BP29541|2014-003075-30|RG7802	2014-12-30	2019-09-03	2019-09-03	2014-12-24		2020-04-17	Cedars Sinai Medical Center; Samuel-Oschin Comprehensive Cancer Institute, Los Angeles, California, United States|Stanford University, Palo Alto, California, United States|UCLA Cancer Center, Santa Monica, California, United States|University Of Colorado, Aurora, Colorado, United States|Yale Cancer Center; Medical Oncology, New Haven, Connecticut, United States|Dana Farber - Harvard, Boston, Mass…	https://ClinicalTrials.gov/show/NCT02324257
Bispecific	trivalent	Fc-based	IgG-modified	CrossMab 2:1	CrossMab	RO6958688 (RG7802 | Cibisatamab)	R	CD3 | CEA	NCT02650713	A Study of the Safety, Pharmacokinetics, and Therapeutic Activity of RO6958688 in Combination With Atezolizumab in Participants With Locally Advanced and/or Metastatic Carcinoembryonic Antigen (CEA)-Positive Solid Tumors	Completed	No Results Available	Solid Tumors	Solid	Drug: Atezolizumab|Drug: RO6958688	Hoffmann-La Roche	Phase 1	228	Industry	Interventional	WP29945|RG7802|2015-003771-30	2016-01-07	2020-01-13	2020-01-13	2016-01-08		2020-02-12	UCLA Cancer Center, Santa Monica, California, United States|Stanford Comprehensive Cancer Center, Stanford, California, United States|University Of Colorado, Aurora, Colorado, United States|Smilow Cancer Hospital at Yale- New Haven Oncology Investigational Drug Pharmacy, New Haven, Connecticut, United States|Dana Farber Can Ins, Boston, Massachusetts, United States|Columbia Univ Med Ctr, New York…	https://ClinicalTrials.gov/show/NCT02650713
Bispecific	trivalent	Fc-based	IgG-modified	CrossMab 2:1	CrossMab	RO6958688 (RG7802 | Cibisatamab)	R	CD3 | CEA	NCT03337698	A Study Of Multiple Immunotherapy-Based Treatment Combinations In Participants With Metastatic Non-Small Cell Lung Cancer (Morpheus- Non-Small Cell Lung Cancer)	Recruiting	No Results Available	Carcinoma, Non-Small-Cell Lung	Solid	Drug: Atezolizumab|Drug: Cobimetinib|Drug: RO6958688|Drug: Docetaxel|Drug: CPI-444|Drug: Pemetrexed|Drug: Carboplatin|Drug: Gemcitabine|Drug: Linagliptin|Drug: Tocilizumab|Drug: Ipatasertib|Drug: Bevacizumab|Drug: Sacituzumab Govitecan|Other: Radiation	Hoffmann-La Roche	Phase 1|Phase 2	380	Industry	Interventional	BO39610|2017-001267-21	2018-01-02	2022-02-01	2023-11-14	2017-11-09		2021-03-15	Smilow Cancer Hospital at Yale New Haven, New Haven, Connecticut, United States|Massachusetts General Hospital, Boston, Massachusetts, United States|Dana-Farber Cancer Institute, Boston, Massachusetts, United States|Comprehensive Cancer Centers of Nevada (CCCN) - Central Valley, Las Vegas, Nevada, United States|Columbia University Medical Center; Research Pharmacy, Irving Pavillion, Ip 7-749, New…	https://ClinicalTrials.gov/show/NCT03337698
Bispecific	trivalent	Fc-based	IgG-modified	CrossMab 2:1	CrossMab	RO6958688 (RG7802 | Cibisatamab)	R	CD3 | CEA	NCT03866239	A Phase Ib Study to Evaluate the Safety, Efficacy, and Pharmacokinetics of Cibisatamab in Combination With Atezolizumab After Pretreatment With Obinutuzumab in Participants With Previously Treated Metastatic Colorectal Adenocarcinoma	Recruiting	No Results Available	Colorectal Cancer	Solid	Drug: Obinutuzumab|Drug: Atezolizumab|Drug: Cibisatamab|Drug: Tocilizumab	Hoffmann-La Roche	Phase 1	46	Industry	Interventional	CO40939|2018-003198-93	2019-05-07	2022-02-11	2022-02-11	2019-03-07		2021-03-03	Cedars Sinai Medical Center, Los Angeles, California, United States|UCLA Cancer Center, Santa Monica, California, United States|Stanford Comprehensive Cancer Center, Stanford, California, United States|Yale University, New Haven, Connecticut, United States|Dana Farber Cancer Institute, Boston, Massachusetts, United States|New York University Medical Center PRIME; NYU Langone Medical Center, New Y…	https://ClinicalTrials.gov/show/NCT03866239
Bispecific	tetravalent	Fc-based	IgG-modified	CrossMab 2:2	CrossMab	RO6874813 (RG7386)	C	FAP | DR5	NCT02558140	A Dose Escalation Study of RO6874813 in Participants With Locally Advanced or Metastatic Solid Tumors	Completed	No Results Available	Neoplasms	Solid	Biological: RO6874813	Hoffmann-La Roche	Phase 1	120	Industry	Interventional	BP29773|RG7386|2015-001889-26	2015-10-11	2017-11-06	2017-11-06	2015-09-23		2018-04-04	SCRI, Nashville, Tennessee, United States|Centre Leon Berard; Departement Oncologie Medicale, Lyon, France|Hospital Univ Vall d'Hebron; Servicio de Oncologia, Barcelona, Spain|START Madrid. Centro Integral Oncologico Clara Campal; CIOCC, Madrid, Spain	https://ClinicalTrials.gov/show/NCT02558140
Bispecific	tetravalent	Fc-based	IgG-modified	DVD-IgG	DVD	Dilpacimab (ABT-165)	C	VEGF | DLL4	NCT01946074	A Study of ABT-165 in Subjects With Solid Tumors	Active, not recruiting	No Results Available	Advanced Solid Tumors	Solid	Drug: paclitaxel|Drug: FOLFIRI|Drug: ABT-165|Drug: ABBV-181	AbbVie	Phase 1	100	Industry	Interventional	M14-006	2013-08-08	2021-03-25	2021-03-25	2013-09-19		2021-01-05	HonorHealth Research Institute - Pima /ID# 105677, Scottsdale, Arizona, United States|Scottsdale Healthcare /ID# 105678, Scottsdale, Arizona, United States|University of California, Los Angeles /ID# 141389, Los Angeles, California, United States|University of California, Davis Comprehensive Cancer Center /ID# 141164, Sacramento, California, United States|Stanford University School of Med /ID# 123…	https://ClinicalTrials.gov/show/NCT01946074
Bispecific	trivalent	Fc-based	IgG-modified	Fab2-scFv-Fc	XmAb 2+1	AMG 509	R	CD3 |STEAP1	NCT04221542	Study of AMG 509 in Subjects With Metastatic Castration-Resistant Prostate Cancer	Recruiting	No Results Available	Prostate Cancer	Solid	Drug: AMG 509	Amgen	Phase 1	110	Industry	Interventional	20180146	2020-03-04	2025-10-22	2025-11-21	2020-01-09		2021-03-03	Research Site, Duarte, California, United States|Research Site, New Orleans, Louisiana, United States|Research Site, New York, New York, United States|Research Site, Cincinnati, Ohio, United States|Research Site, Philadelphia, Pennsylvania, United States|Research Site, Pittsburgh, Pennsylvania, United States|Research Site, Greenville, South Carolina, United States|Research Site, Sioux Falls, Sout…	https://ClinicalTrials.gov/show/NCT04221542
Bispecific	trivalent	Fc-based	IgG-modified	Fab2-scFv-Fc	XmAb 2+1	AMG 509	R	CD3 |STEAP1	NCT04221542	Study of AMG 509 in Subjects With Metastatic Castration-Resistant Prostate Cancer	Recruiting	No Results Available	Prostate Cancer	Solid	Drug: AMG 509	Amgen	Phase 1	110	Industry	Interventional	20180146	2020-03-04	2025-10-22	2025-11-21	2020-01-09		2021-03-30	Research Site, Duarte, California, United States|Research Site, New Orleans, Louisiana, United States|Research Site, New York, New York, United States|Research Site, Durham, North Carolina, United States|Research Site, Cincinnati, Ohio, United States|Research Site, Philadelphia, Pennsylvania, United States|Research Site, Pittsburgh, Pennsylvania, United States|Research Site, Greenville, South Car…	https://ClinicalTrials.gov/show/NCT04221542
Bispecific	trivalent	Fc-based	IgG-modified	Fab3-Fc	(Celgene)	CC-93269	R	CD3 | BCMA	NCT03486067	Study of CC-93269, a BCMA x CD3 T Cell Engaging Antibody, in Subjects With Relapsed and Refractory Multiple Myeloma	Recruiting	No Results Available	Multiple Myeloma	Solid	Drug: CC-93269	Celgene	Phase 1	135	Industry	Interventional	CC-93269-MM-001|U1111-1210-6325|2017-003448-19	2018-04-03	2026-10-01	2026-11-30	2018-04-03		2021-02-08	University of Alabama at Birmingham, Birmingham, Alabama, United States|UCSF Medical Center, San Francisco, California, United States|Yale Cancer Center, New Haven, Connecticut, United States|Winship Cancer Institute of Emory University, Atlanta, Georgia, United States|Massachusetts General Hospital, Boston, Massachusetts, United States|Henry Ford Medical Center - New Center One, Detroit, Michiga…	https://ClinicalTrials.gov/show/NCT03486067
Bispecific	trivalent	Fc-based	IgG-modified	Fab-VH2-Fc**	(Innovent)	IBI322	C	CD47 | PD-L1	NCT04328831	Safety and Efficacy of IBI322 in Chinese Subjects With Advanced Malignant Tumors	Recruiting	No Results Available	Advanced Malignancies	Solid	Biological: IBI322	Innovent Biologics (Suzhou) Co. Ltd.	Phase 1	218	Industry	Interventional	CIBI322A101	2020-07-31	2023-09-01	2023-12-01	2020-03-31		2020-08-13	Cancer hospital Chinese academy of Medical sciences, Beijing, China	https://ClinicalTrials.gov/show/NCT04328831
Bispecific	trivalent	Fc-based	IgG-modified	Fab-VH2-Fc**	(Innovent)	IBI322	C	CD47 | PD-L1	NCT04338659	Safety and Efficacy of IBI322 in American Subjects With Advanced Malignant Tumors	Not yet recruiting	No Results Available	Advanced Malignancies	Solid	Biological: IBI322	Innovent Biologics (Suzhou) Co. Ltd.	Phase 1	45	Industry	Interventional	CIBI322A102	2021-04-01	2022-12-01	2022-12-01	2020-04-08		2020-04-08		https://ClinicalTrials.gov/show/NCT04338659
Bispecific	trivalent	Fc-based	IgG-modified	Fab-VH2-Fc**	(Innovent)	IBI322	C	CD47 | PD-L1	NCT04795128	A Study Evaluating the Safety, Tolerability and Preliminary Efficacy of IBI322 in Subjects With Hematologic Malignancy	Not yet recruiting	No Results Available	Hematologic Malignancy	Hematologic	Biological: IBI322	Innovent Biologics (Suzhou) Co. Ltd.	Phase 1	182	Industry	Interventional	CIBI322A103	2021-03-17	2023-02-28	2023-11-04	2021-03-12		2021-03-12	The Second Affiliated Hospital Zhejiang University School OF Medicine, Zhejiang, China	https://ClinicalTrials.gov/show/NCT04795128
Bispecific	trivalent	Fc-based	IgG-modified	Fab-VH2-Fc**	UniAbs	TNB-383B	R	CD3 | BCMA	NCT03933735	A Study of TNB-383B in Subjects With Relapsed or Refractory Multiple Myeloma	Recruiting	No Results Available	Multiple Myeloma	Solid	Drug: TNB-383B	Teneobio, Inc.|AbbVie	Phase 1	133	Industry	Interventional	TNB383B.0001	2019-06-24	2021-12-01	2021-12-01	2019-05-01		2020-12-19	UCSF, San Francisco, California, United States|Mayo Clinic-Rochester, Rochester, Minnesota, United States|Washington University, Saint Louis, Missouri, United States|Carolinas Healthcare, Charlotte, North Carolina, United States|Wake Forest, Winston-Salem, North Carolina, United States|Froedtert Hospital & the Medical College of Wisconsin, Milwaukee, Wisconsin, United States	https://ClinicalTrials.gov/show/NCT03933735
Bispecific	bivalent	Fc-based	IgG-modified	Fab-VH-Fc**	UniAbs	TNB-383B	R	CD3 | BCMA	NCT04453397	Expanded Access for TNB-383B in a Subject With Relapsed/Refractory Multiple Myeloma	No longer available	No Results Available	Multiple Myeloma	Solid		Teneobio, Inc.		0	Industry	Expanded Access:Individual Patients	TNB383B.9001				2020-07-01		2020-07-14	Wake Forest, Winston-Salem, North Carolina, United States	https://ClinicalTrials.gov/show/NCT04453397
Bispecific	bivalent	Fc-based	IgG-modified	Fab-VH-Fc**	UniAbs	TNB-486	R	CD3 | CD19	NCT04594642	A Study of TNB-486 in Subjects With Relapsed or Refractory B-Cell Non-Hodgkin Lymphoma	Recruiting	No Results Available	B-cell Non Hodgkin Lymphoma|Diffuse Large B Cell Lymphoma|High-grade B-cell Lymphoma|Follicular Lymphoma	Solid	Drug: TNB-486	Teneobio, Inc.	Phase 1	74	Industry	Interventional	TNB486.001	2021-02-01	2022-12-01	2023-06-01	2020-10-20		2021-02-15	H. Lee Moffitt Cancer Center and Research Institute, Tampa, Florida, United States|Levine Cancer Institute/Atrium Health Charlotte NC, Charlotte, North Carolina, United States|The University of Texas MD Anderson Cancer Center, Houston, Texas, United States|Medical College of Wisconsin, Milwaukee, Wisconsin, United States|Severance hospital, Yonsei University, Seoul, Korea, Republic of|Asan Medica…	https://ClinicalTrials.gov/show/NCT04594642
Bispecific	bivalent	Fc-based	IgG-modified	Fab-VH-Fc**	UniAbs	TNB-585	R	CD3 | PSMA	NCT04740034	A Study of TNB-585 in Subjects With Metastatic Castrate-Resistant Prostate Carcinoma	Not yet recruiting	No Results Available	Metastatic Castration-resistant Prostate Cancer	Solid	Drug: TNB-585	Teneobio, Inc.	Phase 1	72	Industry	Interventional	TNB585.001	2021-03-01	2022-03-01	2023-03-01	2021-02-05		2021-02-05		https://ClinicalTrials.gov/show/NCT04740034
Bispecific	tetravalent	Fc-based	IgG-modified	FIT-Ig (Fabs-in-Tandem)	FIT-Ig (Fabs-In-Tandem)	EMB-01	C	EGFR | cMet	NCT03797391	A Dose Escalation Study of EMB-01 in Participants With Advanced/Metastatic Solid Tumors	Recruiting	No Results Available	Neoplasms|Neoplasm Metastasis|Non-Small-Cell Lung Cancer	Solid	Drug: EMB-01	Shanghai EpimAb Biotherapeutics Co., Ltd.|Covance	Phase 1|Phase 2	73	Industry	Interventional	EMB01X101	2018-12-13	2021-09-09	2021-09-09	2019-01-09		2021-02-09	Dana-Farber Cancer Institute, Boston, Massachusetts, United States|Barbara Ann Karmanos Cancer Institute, Detroit, Michigan, United States|Gabrail Cancer Center Research, Canton, Ohio, United States|Guangdong General Hospital, Guangzhou, Guang Dong, China	https://ClinicalTrials.gov/show/NCT03797391
Bispecific	tetravalent	Fc-based	IgG-modified	FIT-Ig (Fabs-in-Tandem)	FIT-Ig (Fabs-In-Tandem)	EMB-02	C	PD1 | LAG-3	NCT04618393	A Study of EMB-02 in Participants With Advanced Solid Tumors	Recruiting	No Results Available	Advanced Solid Tumors	Solid	Biological: EMB-02	Shanghai EpimAb Biotherapeutics Co., Ltd.	Phase 1|Phase 2	43	Industry	Interventional	EMB02X101	2021-02-01	2023-12-31	2025-12-31	2020-11-05		2021-02-08	University of Colorado Health Medical Group, Colorado Springs, Colorado, United States|Prisma Health-Upstate, Greenville, South Carolina, United States|Peninsula & South Eastern Haematology & Oncology Group (PASO), Frankston, Victoria, Australia	https://ClinicalTrials.gov/show/NCT04618393
Bispecific	tetravalent	Fc-based	IgG-modified	FIT-Ig (Fabs-in-Tandem)	FIT-Ig (Fabs-In-Tandem)	EMB-06	R	CD3 | BCMA	NCT04735575	A Ph1/2 Study of EMB-06 in Participants With Recurrent or Refractory Myeloma	Not yet recruiting	No Results Available	Relapsed or Refractory Multiple Myeloma	Hematologic	Biological: EMB-06	Shanghai EpimAb Biotherapeutics Co., Ltd.	Phase 1|Phase 2	66	Industry	Interventional	EMB06X101	2021-03-31	2023-12-01	2025-03-01	2021-02-03		2021-02-03		https://ClinicalTrials.gov/show/NCT04735575
Bispecific	bivalent	Fc-based	IgG-modified	HLE-BiTE	BiTE	AMG 160	R	CD3 | PSMA	NCT03792841	Safety, Tolerability, Pharmacokinetics, and Efficacy of AMG 160 in Subjects With mCRPC	Recruiting	No Results Available	Metastatic Castration-resistant Prostate Cancer|Prostate Cancer	Hematologic	Drug: AMG 160|Drug: Pembrolizumab|Drug: Etanercept|Drug: Immunomodulating Agent	Amgen	Phase 1	288	Industry	Interventional	20180101	2019-02-05	2025-01-17	2025-01-17	2019-01-03		2021-04-12	Research Site, Duarte, California, United States|Research Site, Los Angeles, California, United States|Research Site, Atlanta, Georgia, United States|Research Site, Indianapolis, Indiana, United States|Research Site, New Orleans, Louisiana, United States|Research Site, New York, New York, United States|Research Site, Dallas, Texas, United States|Research Site, Camperdown, New South Wales, Austral…	https://ClinicalTrials.gov/show/NCT03792841
Bispecific	bivalent	Fc-based	IgG-modified	HLE-BiTE	BiTE	AMG 160	R	CD3 | PSMA	NCT04631601	Safety and Efficacy of Therapies for Metastatic Castration-resistant Prostate Cancer (mCRPC)	Recruiting	No Results Available	Metastatic Castration-resistant Prostate Cancer	Hematologic	Drug: AMG 160|Drug: Enzalutamide|Drug: Abiraterone|Drug: AMG 404	Amgen	Phase 1	105	Industry	Interventional	20190505|2020-001305-23	2021-01-15	2025-01-28	2026-09-02	2020-11-17		2021-03-29	Research Site, Louisville, Kentucky, United States|Research Site, Houston, Texas, United States	https://ClinicalTrials.gov/show/NCT04631601
Bispecific	bivalent	Fc-based	IgG-modified	HLE-BiTE	BiTE	AMG 160	R	CD3 | PSMA	NCT04822298	Study of AMG 160 in Subjects With Non-Small Cell Lung Cancer	Not yet recruiting	No Results Available	Non-small Cell Lung Cancer|NSCLC	Solid	Drug: AMG 160	Amgen	Phase 1	50	Industry	Interventional	20180273	2021-05-12	2025-10-29	2025-10-29	2021-03-30		2021-03-30		https://ClinicalTrials.gov/show/NCT04822298
Bispecific	bivalent	Fc-based	IgG-modified	HLE-BiTE	BiTE	AMG 199	R	CD3 | MUC17	NCT04117958	Study of AMG 199 in Subjects With MUC17-Positive Gastric and Gastroesophageal Junction Cancer	Recruiting	No Results Available	Gastric and Gastroesophageal Junction Cancer	Hematologic	Drug: AMG 199	Amgen	Phase 1	70	Industry	Interventional	20180290|2019-002708-42	2020-01-20	2025-06-09	2025-06-09	2019-10-07		2021-02-16	Research Site, Duarte, California, United States|Research Site, Orange, California, United States|Research Site, Winston-Salem, North Carolina, United States|Research Site, Salzburg, Austria|Research Site, Villejuif, France|Research Site, Hamburg, Germany|Research Site, Leipzig, Germany|Research site, MÃ¼nchen, Germany|Research Site, MÃ¼nchen, Germany|Research Site, Nagoya-shi, Aichi, Japan|Resea…	https://ClinicalTrials.gov/show/NCT04117958
Bispecific	bivalent	Fc-based	IgG-modified	HLE-BiTE	BiTE	AMG 330	R	CD3 | CD33	NCT02520427	A Phase 1 Study of AMG 330 in Subjects With Myeloid Malignancies	Recruiting	No Results Available	Relapsed/Refractory AML|Minimal Residual Disease Positive AML|Myelodysplastic Syndrome	Hematologic	Drug: AMG 330	Amgen	Phase 1	256	Industry	Interventional	20120252|2014-004462-20	2015-08-31	2023-05-03	2025-02-04	2015-08-11		2021-03-15	Research Site, Birmingham, Alabama, United States|Research Site, Duarte, California, United States|Research Site, Winston-Salem, North Carolina, United States|Research Site, Houston, Texas, United States|Research Site, Seattle, Washington, United States|Research Site, Kiel, Germany|Research Site, MÃ¼nchen, Germany|Research Site, Ulm, Germany|Research Site, Amsterdam, Netherlands|Research Site, Ro…	https://ClinicalTrials.gov/show/NCT02520427
Bispecific	bivalent	Fc-based	IgG-modified	HLE-BiTE	BiTE	AMG 330	R	CD3 | CD33	NCT03224819	Study of AMG 673 in Subjects With Relapsed/Refractory Acute Myeloid Leukemia	Active, not recruiting	No Results Available	Acute Myeloid Leukemia	Solid	Drug: AMG 673	Amgen	Early Phase 1	95	Industry	Interventional	20160377	2017-09-07	2021-12-20	2021-12-20	2017-07-21		2021-03-29	Research Site, Birmingham, Alabama, United States|Research Site, Duarte, California, United States|Research Site, Houston, Texas, United States|Research Site, Seattle, Washington, United States|Research Site, Melbourne, Victoria, Australia|Research Site, Parkville, Victoria, Australia|Research Site, MÃ¼nchen, Germany	https://ClinicalTrials.gov/show/NCT03224819
Bispecific	bivalent	Fc-based	IgG-modified	HLE-BiTE	BiTE	AMG 427	R	CD3 | FLT3	NCT03541369	Safety, Tolerability, PK, PD, and Efficacy of AMG 427 in Subjects With Relapsed/Refractory Acute Myeloid Leukemia	Recruiting	No Results Available	Relapsed/Refractory Acute Myeloid Leukemia (AML)	Solid	Drug: AMG 427	Amgen	Phase 1	130	Industry	Interventional	20170528|BB-IND 138440|2018-001389-40	2018-09-14	2022-12-19	2022-12-19	2018-05-30		2021-04-13	Research Site, Duarte, California, United States|Research Site, Evanston, Illinois, United States|Research Site, Baltimore, Maryland, United States|Research Site, Buffalo, New York, United States|Research Site, New York, New York, United States|Research Site, Houston, Texas, United States|Research Site, Melbourne, Victoria, Australia|Research Site, Parkville, Victoria, Australia|Research Site, To…	https://ClinicalTrials.gov/show/NCT03541369
Bispecific	bivalent	Fc-based	IgG-modified	HLE-BiTE	BiTE	AMG 701	R	CD3 | BCMA	NCT03287908	A Study to Assess AMG 701 Montherapy, or in Combination With Pomalidomide, With or Without, Dexamethasone in Subjects With Relapsed or Refractory Multiple Myeloma	Recruiting	No Results Available	Relapsed/Refractory Multiple Myeloma	Solid	Drug: AMG 701|Drug: Pomalidomide|Drug: Dexamethasone	Amgen	Phase 1	344	Industry	Interventional	20170122|2017-001997-41	2017-11-13	2023-01-29	2027-01-09	2017-09-19		2021-04-12	Research Site, Scottsdale, Arizona, United States|Research Site, Little Rock, Arkansas, United States|Research Site, Jacksonville, Florida, United States|Research Site, Atlanta, Georgia, United States|Research Site, Chicago, Illinois, United States|Research Site, Rochester, Minnesota, United States|Research Site, Saint Louis, Missouri, United States|Research Site, Hackensack, New Jersey, United S…	https://ClinicalTrials.gov/show/NCT03287908
Bispecific	bivalent	Fc-based	IgG-modified	HLE-BiTE	BiTE	AMG 757	R	CD3 | DLL3	NCT03319940	Study Evaluating Safety, Tolerability and PK of AMG 757 in Adults With Small Cell Lung Cancer	Recruiting	No Results Available	Small Cell Lung Carcinoma	Hematologic	Drug: AMG 757|Drug: Pembrolizumab|Drug: CRS Mitigation Strategies	Amgen	Phase 1	212	Industry	Interventional	20160323	2017-12-26	2023-08-24	2024-02-25	2017-10-24		2021-03-15	Research Site, Duarte, California, United States|Research Site, New Haven, Connecticut, United States|Research Site, Tampa, Florida, United States|Research Site, Atlanta, Georgia, United States|Research Site, Chicago, Illinois, United States|Research Site, Baltimore, Maryland, United States|Research Site, Detroit, Michigan, United States|Research Site, Saint Louis, Missouri, United States|Researc…	https://ClinicalTrials.gov/show/NCT03319940
Bispecific	bivalent	Fc-based	IgG-modified	HLE-BiTE	BiTE	AMG 757	R	CD3 | DLL3	NCT04702737	A Study of AMG 757 in Participants With Neuroendocrine Prostate Cancer	Not yet recruiting	No Results Available	Neuroendocrine Prostate Cancer	Solid	Drug: AMG 757	Amgen	Phase 1	60	Industry	Interventional	20200040	2021-04-29	2022-03-22	2025-04-21	2021-01-11		2021-04-02		https://ClinicalTrials.gov/show/NCT04702737
Bispecific	bivalent	Fc-based	IgG-modified	HLE-BiTE	BiTE	AMG 910	R	CD3 | CLDN18.2	NCT04260191	Study of AMG 910 in Subjects With CLDN18.2-Positive Gastric and Gastroesophageal Junction Adenocarcinoma	Recruiting	No Results Available	Gastric and Gastroesophageal Junction Adenocarcinoma	Solid	Drug: AMG 910	Amgen	Phase 1	70	Industry	Interventional	20180292	2020-06-29	2025-10-26	2025-10-26	2020-02-07		2021-02-15	Research Site, Duarte, California, United States|Research Site, Orange, California, United States|Research Site, Winston-Salem, North Carolina, United States|Research Site, Salzburg, Austria|Research Site, Villejuif, France|Research Site, Hamburg, Germany|Research Site, Leipzig, Germany|Research Site, MÃ¼nchen, Germany|Research Site, MÃ¼nchen, Germany|Research Site, Nagoya-shi, Aichi, Japan|Resea…	https://ClinicalTrials.gov/show/NCT04260191
Bispecific	tetravalent	Fc-based	IgG-modified	IgG(H)-Fcab2	mAb2	FS118	C	PD-L1 | LAG-3	NCT03440437	FS118 First in Human Study in Patients With Advanced Malignancies	Recruiting	No Results Available	Advanced Cancer|Metastatic Cancer|Squamous Cell Carcinoma of Head and Neck	Solid	Drug: FS118	F-star Delta Limited	Phase 1|Phase 2	80	Industry	Interventional	FS118-17101	2018-04-16	2022-12-01	2022-12-01	2018-02-22		2021-01-22	University of California Los Angeles (UCLA), Los Angeles, California, United States|Yale University School of Medicine, New Haven, Connecticut, United States|MD Anderson Cancer Center, Houston, Texas, United States|South Texas Accelerated Research Therapeutics, San Antonio, Texas, United States	https://ClinicalTrials.gov/show/NCT03440437
Bispecific	tetravalent	Fc-based	IgG-modified	IgG(H)-Fcab2	mAb2	FS120	C	CD137 | OX40	NCT04648202	FS120 First in Human Study in Patients With Advanced Malignancies	Recruiting	No Results Available	Advanced Cancer|Metastatic Cancer	Solid	Drug: FS120	F-star Beta Limited	Phase 1	70	Industry	Interventional	FS120-19101	2020-11-18	2023-11-01	2023-11-01	2020-12-01		2020-12-01	South Texas Accelerated Research Therapeutics (START), San Antonio, Texas, United States	https://ClinicalTrials.gov/show/NCT04648202
Bispecific	tetravalent	Fc-based	IgG-modified	IgG(H)-Fcab2	mAb2	FS222	C	PD-L1 | CD137	NCT04740424	FS222 First in Human Study in Patients With Advanced Malignancies	Recruiting	No Results Available	Advanced Cancer|Metastatic Cancer	Solid	Drug: FS222	F-star Beta Limited	Phase 1	177	Industry	Interventional	FS222-19101	2020-12-14	2025-05-01	2025-05-01	2021-02-05		2021-02-05	Hospital Universitari Vall D'Hebron, Barcelona, Spain|Hospital Universitario 12 De Octubre, Madrid, Spain	https://ClinicalTrials.gov/show/NCT04740424
Bispecific	tetravalent	Fc-based	IgG-modified	IgG(H)-scFv2	Grabody™-B	ABL001 (NOV1501) (TR009)	C	VEGF | DLL4	NCT03292783	This is a Study to Evaluate the Safety and Tolerability of the Study Drug ABL001, and to Determine the Maximum Tolerated Dose and/or Recommended Phase 2 Study Dose of ABL001	Recruiting	No Results Available	Advanced Solid Tumors	Hematologic	Drug: NOV1501 (ABL001)	ABL Bio, Inc.|National OncoVenture	Phase 1	39	Industry|Other	Interventional	NOV150101-101	2017-09-18	2021-12-18	2021-12-18	2017-09-26		2021-01-19	Seoul National University Bundang Hospital, Seongnam-si, Korea, Republic of|Samsung Medical Center, Seoul, Korea, Republic of	https://ClinicalTrials.gov/show/NCT03292783
Bispecific	tetravalent	Fc-based	IgG-modified	IgG(H)-scFv2	Grabody™-B	ABL001 (NOV1501) (TR009)	C	VEGF | DLL4	NCT04492033	This is a Study to Evaluate the Safety and Tolerability of the Study Medication ABL001 in Combiation With Irinotecan/Paclitaxel, and to Determine the Maximum Tolerated Dose and/or Recommended Phase 2 Study Dose of ABL001 in Combination With Irinotecan/Paclitaxel.	Recruiting	No Results Available	Advanced Solid Tumors	Solid	Drug: Paclitaxel+ ABL001|Drug: Irinotecan+ ABL001	ABL Bio, Inc.|National OncoVenture	Phase 1|Phase 2	18	Industry|Other	Interventional	ABL001-P1bC	2020-06-22	2021-05-07	2022-05-07	2020-07-30		2020-07-30	Seoul National University Bundang Hospital, Seongnam-si, Korea, Republic of|Samsung Medical Center, Seoul, Korea, Republic of|Seoul National University Hospital, Seoul, Korea, Republic of	https://ClinicalTrials.gov/show/NCT04492033
Bispecific	tetravalent	Fc-based	IgG-modified	IgG(H)-scFv2	Grabody™-B	ABL503	C	PD-L1 | 4-1BB	NCT04762641	This is a Study to Evaluate the Safety and Tolerability of ABL503, and to Determine the Maximum Tolerated Dose (MTD) and Recommended Phase 2 Dose (RP2D) of ABL503 in Subjects With Any Progressive Locally Advanced or Metastatic Solid Tumors	Not yet recruiting	No Results Available	Advanced Solid Tumor	Solid	Drug: ABL503	ABL Bio, Inc.	Phase 1	36	Industry	Interventional	ABL503-1001	2021-02-22	2023-06-15	2023-06-15	2021-02-21		2021-02-23		https://ClinicalTrials.gov/show/NCT04762641
Bispecific	tetravalent	Fc-based	IgG-modified	IgG(H)-scFv2	TETRABODY	AK104	C	PD-1 | CTLA-4	NCT03852251	A Study of AK104, a PD-1/CTLA-4 Bispecific Antibody, for Advanced Solid Tumors or With mXELOX as First-line Therapy for Advanced Gastric or GEJ Adenocarcinoma	Recruiting	No Results Available	Gastric Adenocarcinoma|Advanced Solid Tumors|Gastroesophageal Junction Adenocarcinoma	Solid	Biological: AK104|Drug: Oxaliplatin|Drug: Capecitabine	Akeso|Akeso Pharmaceuticals, Inc.	Phase 1|Phase 2	112	Industry|Other	Interventional	AK104-201	2019-01-18	2020-12-01	2021-06-01	2019-02-25		2019-02-26	Beijing Cancer Hospital, Beijing, Beijing, China	https://ClinicalTrials.gov/show/NCT03852251
Bispecific	tetravalent	Fc-based	IgG-modified	IgG(H)-scFv2	TETRABODY	AK104	C	PD-1 | CTLA-4	NCT04172454	Safety and Efficacy of AK104, a PD-1/CTLA-4 Bispecific Antibody, in Selected Advanced Solid Tumors	Not yet recruiting	No Results Available	Advaced Solid Tumors|Melanoma	Solid	Biological: AK104	Akeso|Akeso Pharmaceuticals, Inc.	Phase 1|Phase 2	120	Industry|Other	Interventional	AK104-202	2019-12-01	2021-11-01	2022-06-01	2019-11-21		2019-11-21	Sun Yat-Sen University Cancer Center, Guangzhou, Guangdong, China	https://ClinicalTrials.gov/show/NCT04172454
Bispecific	tetravalent	Fc-based	IgG-modified	IgG(H)-scFv2	TETRABODY	AK104	C	PD-1 | CTLA-4	NCT04220307	A Study of a PD-1/CTLA-4 Bispecific Antibody AK104 in Patients With Metastatic Nasopharyngeal Carcinoma	Not yet recruiting	No Results Available	Nasopharyngeal Carcinoma	Hematologic	Biological: AK-104	Akeso|Akeso Pharmaceuticals, Inc.	Phase 2	140	Industry|Other	Interventional	AK104-204	2020-02-10	2021-05-15	2021-11-15	2020-01-07		2020-01-07	Sun Yat-sen University Cancer Center, Guangzhou, Guangdong, China	https://ClinicalTrials.gov/show/NCT04220307
Bispecific	tetravalent	Fc-based	IgG-modified	IgG(H)-scFv2	TETRABODY	AK104	C	PD-1 | CTLA-4	NCT04380805	A Study of AK104, a PD-1/CTLA-4 Bispecific Antibody in Subjects With Recurrent/Metastatic Cervical Cancer	Recruiting	No Results Available	Recurrent Cervical Cancer|Metastatic Cervical Cancer	Solid	Biological: AK104	Akeso|Akesobio Australia Pty Ltd	Phase 2	40	Industry	Interventional	AK104-201-AU	2020-07-15	2021-08-01	2022-02-01	2020-05-08		2020-09-21	Womens Cancer Research Foundation, Newport Beach, California, United States|South Florida Oncology & Hematology Consultants, Plantation, Florida, United States|Augusta University Medical Center, Augusta, Georgia, United States|Maryland Oncology Hematology (Plum Orchard), Silver Spring, Maryland, United States|The Blavatnik Family - Chelsea Medical Center at Mount Sinai, New York, New York, United…	https://ClinicalTrials.gov/show/NCT04380805
Bispecific	tetravalent	Fc-based	IgG-modified	IgG(H)-scFv2	TETRABODY	AK104	C	PD-1 | CTLA-4	NCT04444141	A Study of PD-1/CTLA-4 Bispecific AK104 in Relapsed or Refractory Peripheral T-cell Lymphoma	Recruiting	No Results Available	Peripheral T-cell Lymphoma	Solid	Biological: AK104	Akeso|Akeso Pharmaceuticals, Inc.	Phase 1|Phase 2	80	Industry|Other	Interventional	AK104-203	2020-05-15	2021-06-30	2022-06-30	2020-06-23		2020-06-23	Beijing Cancer Hospital, Beijing, Beiing, China	https://ClinicalTrials.gov/show/NCT04444141
Bispecific	tetravalent	Fc-based	IgG-modified	IgG(H)-scFv2	TETRABODY	AK104	C	PD-1 | CTLA-4	NCT04444167	A Study of Anti-PD-1/CTLA-4 Bispecific AK104 Plus Lenvatinib in First-line Advanced Hepatocellular Carcinoma	Recruiting	No Results Available	Hepatocellular Carcinoma	Hematologic	Biological: AK104|Drug: Lenvatinib	Akeso|Akeso Pharmaceuticals, Inc.	Phase 1|Phase 2	30	Industry|Other	Interventional	AK104-206	2020-06-30	2022-01-30	2022-03-31	2020-06-23		2020-06-23	Chinese PLA General Hospital, Beijing, Beijing, China	https://ClinicalTrials.gov/show/NCT04444167
Bispecific	tetravalent	Fc-based	IgG-modified	IgG(H)-scFv2	TETRABODY	AK104	C	PD-1 | CTLA-4	NCT04547101	A Study of AK104 in Subjects With Locally Advanced Unresectable or Metastatic MSI-H/dMMR Solid Tumors	Recruiting	No Results Available	MSI-H/dMMR Solid Tumor	Solid	Drug: AK104	Akeso|Akeso Pharmaceuticals, Inc.	Phase 2	70	Industry|Other	Interventional	AK104-205	2020-04-24	2021-06-30	2021-12-31	2020-09-14		2020-09-14	Sun Yat-Sen University Cancer Center, Guangzhou, Guangdong, China	https://ClinicalTrials.gov/show/NCT04547101
Bispecific	tetravalent	Fc-based	IgG-modified	IgG(H)-scFv2	TETRABODY	AK104	C	PD-1 | CTLA-4	NCT04556253	AK104 in Locally Advanced MSI-H/dMMR Gastric Carcinoma and Colorectal Cancer	Not yet recruiting	No Results Available	MSI-H/dMMR Gastric Carcinoma and Colorectal Cancer	Solid	Drug: AK104	Peking University	Phase 2	29	Other	Interventional	IIT-002	2020-10-01	2022-10-01	2023-10-01	2020-09-21		2020-09-21		https://ClinicalTrials.gov/show/NCT04556253
Bispecific	tetravalent	Fc-based	IgG-modified	IgG(H)-scFv2	TETRABODY	AK104	C	PD-1 | CTLA-4	NCT04728321	A Study of Anti-PD-1/CTLA-4 Bispecific AK104 Alone or in Combination With Lenvatinib in Advanced Hepatocellular Carcinoma	Recruiting	No Results Available	Hepatocellular Carcinoma	Solid	Biological: AK104 lenvatinib|Biological: AK104	Akeso|Akeso Pharmaceuticals, Inc.	Phase 2	75	Industry|Other	Interventional	AK104-209	2021-01-27	2023-01-30	2023-03-31	2021-01-28		2021-01-28	The first affilited hospital zhejiang university school of medcine, Hangzhou, Zhejiang, China	https://ClinicalTrials.gov/show/NCT04728321
Bispecific	tetravalent	Fc-based	IgG-modified	IgG(H)-scFv2	TETRABODY	AK112	C	PD-1 | VEGF	NCT04047290	A Study of AK112, a PD-1/VEGF Bispecific Antibody, for Advanced Solid Tumors	Not yet recruiting	No Results Available	Neoplasms Malignant	Solid	Drug: AK112	Akesobio Australia Pty Ltd|Akeso	Phase 1	132	Industry	Interventional	AK112-101	2019-08-15	2022-08-30	2022-12-30	2019-08-06		2019-08-06	Scientia Clinical Research Ltd, Randwick, New South Wales, Australia|ICON Cancer Foundation, South Brisbane, Queensland, Australia|Adelaide Cancer Centre, Kurralta Park, South Australia, Australia|Monash Health, Clayton, Victoria, Australia	https://ClinicalTrials.gov/show/NCT04047290
Bispecific	tetravalent	Fc-based	IgG-modified	IgG(H)-scFv2	TETRABODY	AK112	C	PD-1 | VEGF	NCT04597541	A Study of AK112, a PD-1/VEGF Bispecific Antibody, for Advanced Solid Tumors	Not yet recruiting	No Results Available	Solid Tumor, Adult	Solid	Drug: AK112	Akeso	Phase 1|Phase 2	264	Industry	Interventional	AK112-102	2020-10-01	2022-05-01	2023-05-01	2020-10-22		2020-10-22	Sun Yat-sen University Cancer Center, Guangzhou, Guangdong, China	https://ClinicalTrials.gov/show/NCT04597541
Bispecific	tetravalent	Fc-based	IgG-modified	IgG(H)-scFv2	(dkfz, University of Tübingen)	CC-1	R	CD3 | PSMA	NCT04104607	the Bispecific PSMAxCD3 Antibody CC-1 in Patients With Castration Resistant Prostate Carcinoma	Recruiting	No Results Available	Castration-Resistant Prostatic Cancer	Hematologic	Drug: CC-1, PSMAxCD3	University Hospital Tuebingen|German Cancer Research Center	Phase 1	86	Other	Interventional	DKTK_PMO_1605|2019-000238-20	2019-11-15	2022-03-01	2022-09-01	2019-09-26		2020-11-04	University Hospital Tuebingen, Tuebingen, Baden-Wuerttemberg, Germany|University hospital Heidelberg, Heidelberg, BadenWuerttemberg, Germany	https://ClinicalTrials.gov/show/NCT04104607
Bispecific	tetravalent	Fc-based	IgG-modified	IgG(H)-scFv2	(dkfz, University of Tübingen)	CC-1	R	CD3 | PSMA	NCT04496674	Bispecific PSMAxCD3 Antibody CC-1 in Patients With Squamous Cell Carcinoma of the Lung	Not yet recruiting	No Results Available	Lung Cancer Squamous Cell	Solid	Drug: CC-1 and Toczilizumab	German Cancer Research Center|University Hospital Tuebingen	Phase 1|Phase 2	86	Other	Interventional	PSMAxCD3_SCC_01	2020-09-01	2023-09-01	2024-05-31	2020-08-03		2020-08-03		https://ClinicalTrials.gov/show/NCT04496674
Bispecific	tetravalent	Fc-based	IgG-modified	IgG(H)-scFv2	(Celldex)	CDX-527	C	PD-L1 | CD27	NCT04440943	A Study of the PD-L1xCD27 Bispecific Antibody CDX-527 in Patients With Advanced Malignancies	Recruiting	No Results Available	Non-small Cell Lung Cancer|Breast Cancer|Gastric Cancer|Renal Cell Carcinoma|Ovarian Cancer|Primary Peritoneal Carcinoma|Fallopian Tube Cancer|Cholangiocarcinoma|Bladder Urothelial Carcinoma|MSI-H Colorectal Cancer|Esophageal Cancer|Hepatic Cancer|Head and Neck Cancer|Other Solid Tumors	Solid	Drug: CDX-527	Celldex Therapeutics	Phase 1	40	Industry	Interventional	CDX527-01	2020-08-04	2022-03-01	2023-01-01	2020-06-22		2021-02-11	Northside Hospital, Atlanta, Georgia, United States|University of Chicago, Chicago, Illinois, United States|Duke Cancer Center, Durham, North Carolina, United States|Providence Portland Medical Center, Portland, Oregon, United States	https://ClinicalTrials.gov/show/NCT04440943
Bispecific	tetravalent	Fc-based	IgG-modified	IgG(H)-scFv2	(Sichuan Baili, SystImmune)	SI-B001	C	EGFR | HER3	NCT04603287	A Study of SI-B001, an EGFR/HER3 Bispecific Antibody, in Locally Advanced or Metastatic Epithelial Tumors	Recruiting	No Results Available	Locally Advanced or Metastatic Epithelial Tumor	Hematologic	Drug: SI-B001	Sichuan Baili Pharmaceutical Co., Ltd.|SystImmune Inc.	Phase 1	96	Industry|Other	Interventional	SI-B001/CC-E/H3101	2020-05-11	2022-05-01	2022-05-01	2020-10-26		2020-10-26	Sun Yat-sen University Cancer Center, Guangzhou, Guangdong, China	https://ClinicalTrials.gov/show/NCT04603287
Bispecific	tetravalent	Fc-based	IgG-modified	IgG(H)-scFv2	(Sichuan Baili, SystImmune)	SI-B003	C	PD-1 | CTLA-4	NCT04606472	A Study of SI-B003, a PD-1/CTLA-4 Bispecific Antibody, in Patients With Advanced Solid Tumors	Recruiting	No Results Available	Solid Tumor	Hematologic	Drug: SI-B003	Sichuan Baili Pharmaceutical Co., Ltd.|SystImmune Inc.	Phase 1	159	Industry|Other	Interventional	SI-B003-101	2020-10-01	2022-09-01	2022-09-01	2020-10-28		2020-10-28	Peking University Cancer Hospital, Beijing, Beijing, China|Chongqing Cancer Hospital, Chongqing, Chongqing, China|Henan Cancer Hospital, Zhengzhou, Henan, China|Shanghai First People's Hospital, Shanghai, Shanghai, China	https://ClinicalTrials.gov/show/NCT04606472
Bispecific	tetravalent	Fc-based	IgG-modified	IgG(L)-scFv2	BiClone	Hu3F8-BsAb (Nivatrotamab)	R	CD3 | GD2	NCT03860207	Study of the Safety and Efficacy of Humanized 3F8 Bispecific Antibody (Hu3F8-BsAb) in Patients With Relapsed/Refractory Neuroblastoma, Osteosarcoma and Other Solid Tumor Cancers	Recruiting	No Results Available	Neuroblastoma|Osteosarcoma|Other Solid Tumor Cancers	Solid	Biological: Humanized 3F8 Bispecific Antibody|Other: Blood draw	Memorial Sloan Kettering Cancer Center	Phase 1|Phase 2	30	Other	Interventional	18-034	2019-02-22	2022-02-01	2022-02-01	2019-03-01		2020-11-18	Memorial Sloan Kettering Cancer Center, New York, New York, United States	https://ClinicalTrials.gov/show/NCT03860207
Bispecific	tetravalent	Fc-based	IgG-modified	IgG(L)-scFv2	BiClone	Hu3F8-BsAb (Nivatrotamab)	R	CD3 | GD2	NCT04750239	Safety and Clinical Activity of Nivatrotamab in Relapsed/Recurrent Metastatic Small-cell Lung Cancer	Not yet recruiting	No Results Available	SCLC	Solid	Drug: Nivatrotamab	Y-mAbs Therapeutics	Phase 1|Phase 2	69	Industry	Interventional	402	2021-05-01	2024-12-01	2024-12-01	2021-02-11		2021-02-11		https://ClinicalTrials.gov/show/NCT04750239
Bispecific	trivalent*	Fc-based	IgG-modified	IgG-fusion proteins	(Amgen)	AMG 256	C	IL-21 | PD-1	NCT04362748	Study of AMG 256 in Adult Subjects With Advanced Solid Tumors	Recruiting	No Results Available	Advanced Solid Tumors	Hematologic	Drug: AMG 256	Amgen	Phase 1	100	Industry	Interventional	20180144	2020-09-15	2023-03-26	2025-03-23	2020-04-27		2021-04-12	Research Site, Duarte, California, United States|Research Site, Indianapolis, Indiana, United States|Research Site, Saint Louis, Missouri, United States|Research Site, Houston, Texas, United States|Research Site, Camperdown, New South Wales, Australia|Research Site, Darlinghurst, New South Wales, Australia|Research Site, Clayton, Victoria, Australia	https://ClinicalTrials.gov/show/NCT04362748
Bispecific	tetravalent*	Fc-based	IgG-modified	IgG-fusion proteins	IgG + TGFβ	BCA101	C	EGFR | TGFβ	NCT04429542	Study of Safety and Tolerability of BCA101 Alone and in Combination With Pembrolizumab in Patients With EGFR-driven Advanced Solid Tumors	Recruiting	No Results Available	TNBC - Triple-Negative Breast Cancer|Head and Neck Squamous Cell Carcinoma|Squamous Cell Carcinoma of Anal Canal|Uveal Melanoma|Glioblastoma|Colorectal Cancer|Chordoma|Squamous Cell Carcinoma of the Lung|KRAS G12D|KRAS G13D|EGFR Amplification|Epithelial Ovarian Cancer|Hepatocellular Carcinoma|Anaplastic Thyroid Cancer|Pancreas Cancer	Solid	Drug: BCA101|Drug: Pembrolizumab	Bicara Therapeutics	Phase 1	292	Industry	Interventional	BCA101X1101	2020-06-01	2022-12-31	2023-06-01	2020-06-12		2021-01-14	Dana Farber/Partners Cancer Care Inc, Boston, Massachusetts, United States|Memorial Sloan Kettering, New York, New York, United States|Columbia University Herbert Irving Comprehensive Cancer Center, New York, New York, United States|MD Anderson Cancer Center, Houston, Texas, United States|Princess Margaret Cancer Centre, Toronto, Ontario, Canada	https://ClinicalTrials.gov/show/NCT04429542
Bispecific	tetravalent*	Fc-based	IgG-modified	IgG-fusion proteins	IgG + TGFβ-Trap	GS-1423	C	CD73 | TGFβ	NCT03954704	Study of GS-1423 in Participants With Advanced Solid Tumors	Active, not recruiting	No Results Available	Advanced Solid Tumors	Solid	Drug: GS-1423|Drug: mFOLFOX6 Regimen	Gilead Sciences	Phase 1	22	Industry	Interventional	GS-US-505-5452|2019-004938-41	2019-06-03	2020-10-06	2021-10-01	2019-05-17		2021-01-27	Scottsdale Healthcare Hospitals d/b/a HonorHealth, Scottsdale, Arizona, United States|Beth Israel Deaconess Medical Center, Boston, Massachusetts, United States|Mary Crowley Cancer Research, Dallas, Texas, United States|NEXT Oncology, San Antonio, Texas, United States	https://ClinicalTrials.gov/show/NCT03954704
Bispecific	tetravalent*	Fc-based	IgG-modified	IgG-fusion proteins	IgG + SIRPα domain	IMM0306	C	CD47 | CD20	NCT04746131	Safety and Pharmacokinetic Study of IMM0306 in Patients With Refractory or Relapsed CD20-positive B-cell Non-Hodgkin's Lymphoma (B-NHL)	Not yet recruiting	No Results Available	B-cell Non-Hodgkin's Lymphoma	Hematologic	Drug: IMM0306	ImmuneOnco Biopharmaceuticals (Shanghai) Co., Ltd|Worldwide Clinical Trials	Phase 1	90	Other	Interventional	IMM0306	2021-03-15	2024-04-11	2024-04-11	2021-02-09		2021-02-09		https://ClinicalTrials.gov/show/NCT04746131
Bispecific	tetravalent*	Fc-based	IgG-modified	IgG-fusion proteins	IgG + TGFβ	M7824 (Bintrafusp alfa)	C	PD-L1 | TGFβ	NCT02517398	MSB0011359C (M7824) in Metastatic or Locally Advanced Solid Tumors	Active, not recruiting	No Results Available	Solid Tumors	Solid	Drug: MSB0011359C	EMD Serono Research & Development Institute, Inc.|Merck KGaA, Darmstadt, Germany|EMD Serono	Phase 1	600	Industry	Interventional	EMR 200647-001|2015-004366-28	2015-08-31	2022-09-30	2022-09-30	2015-08-07		2021-03-22	Arizona Clinical Research Center, Tucson, Arizona, United States|Pacific Oncology Associates, Escondido, California, United States|University of California Davis Health System, Sacramento, California, United States|California Pacific Medical Center, San Francisco, California, United States|Innovative Clinical Research Institute, Whittier, California, United States|Rocky Mountain Cancer Centers, L…	https://ClinicalTrials.gov/show/NCT02517398
Bispecific	tetravalent*	Fc-based	IgG-modified	IgG-fusion proteins	IgG + TGFβ	M7824 (Bintrafusp alfa)	C	PD-L1 | TGFβ	NCT02699515	MSB0011359C (M7824) in Subjects With Metastatic or Locally Advanced Solid Tumors	Active, not recruiting	No Results Available	Solid Tumors	Solid	Drug: MSB0011359C	Merck KGaA, Darmstadt, Germany	Phase 1	114	Industry	Interventional	200647-0008	2016-03-11	2022-09-30	2022-09-30	2016-03-04		2021-01-29	NHO Kyushu Cancer Center, Fukuoka, Japan|National Cancer Center East, Department of Experimental Therapeutics, Kashiwa, Japan|National Cancer Center East, Department of hepatobiliary and pancreatic oncology, Kashiwa, Japan|Saitama Cancer Center, Kitaadachi-gun, Japan|NHO Shikoku Cancer Center, Matsuyama, Japan|Aichi Cancer Center Hospital, Nagoya, Japan|Kinki University Hospital, Osakasayama, Jap…	https://ClinicalTrials.gov/show/NCT02699515
Bispecific	tetravalent*	Fc-based	IgG-modified	IgG-fusion proteins	IgG + TGFβ	M7824 (Bintrafusp alfa)	C	PD-L1 | TGFβ	NCT02723955	Dose Escalation and Expansion Study of GSK3359609 in Participants With Selected Advanced Solid Tumors (INDUCE-1)	Recruiting	No Results Available	Neoplasms	Solid	Drug: GSK3359609 IV infusion|Drug: GSK3174998 IV infusion|Drug: Pembrolizumab 200 mg IV infusion|Drug: Docetaxel 75 milligrams per square meters (mg/m^2) IV infusion|Drug: Pemetrexed 500 mg/m^2 plus Carboplatin area under the curve (AUC) 4-6 mg/mL per minute IV infusion|Drug: Paclitaxel 200 mg/m^2 plus Carboplatin AUC 4-6 mg/mL per minute IV infusion|Drug: Gemcitabine 1250 mg/m^2 plus Carboplatin…	GlaxoSmithKline|Merck Sharp & Dohme Corp.	Phase 1	873	Industry	Interventional	204691|2016-000148-32	2016-06-23	2024-12-31	2024-12-31	2016-03-31		2020-09-04	GSK Investigational Site, Duarte, California, United States|GSK Investigational Site, Los Angeles, California, United States|GSK Investigational Site, Sarasota, Florida, United States|GSK Investigational Site, New York, New York, United States|GSK Investigational Site, New York, New York, United States|GSK Investigational Site, Oklahoma City, Oklahoma, United States|GSK Investigational Site, Phil…	https://ClinicalTrials.gov/show/NCT02723955
Bispecific	tetravalent*	Fc-based	IgG-modified	IgG-fusion proteins	IgG + TGFβ	M7824 (Bintrafusp alfa)	C	PD-L1 | TGFβ	NCT03315871	Combination Immunotherapy in Biochemically Recurrent Prostate Cancer	Recruiting	No Results Available	Prostate Cancer	Hematologic	Biological: PROSTVAC-V|Biological: PROSTVAC-F|Drug: MSB0011359C (M7824)|Biological: CV301	National Cancer Institute (NCI)|National Institutes of Health Clinical Center (CC)	Phase 2	34	NIH	Interventional	180005|18-C-0005	2018-03-20	2023-12-01	2023-12-01	2017-10-20		2020-10-08	National Institutes of Health Clinical Center, Bethesda, Maryland, United States	https://ClinicalTrials.gov/show/NCT03315871
Bispecific	tetravalent*	Fc-based	IgG-modified	IgG-fusion proteins	IgG + TGFβ	M7824 (Bintrafusp alfa)	C	PD-L1 | TGFβ	NCT03427411	M7824 in Subjects With HPV Associated Malignancies	Active, not recruiting	No Results Available	Human Papilloma Virus|Cervical Cancer|Oropharyngeal Cancer|Anal Cancer|Vaginal or Penile Cancer	Solid	Drug: M7824	National Cancer Institute (NCI)|National Institutes of Health Clinical Center (CC)	Phase 2	57	NIH	Interventional	180056|18-C-0056	2018-02-27	2022-12-31	2023-12-31	2018-02-09		2021-04-23	National Institutes of Health Clinical Center, Bethesda, Maryland, United States	https://ClinicalTrials.gov/show/NCT03427411
Bispecific	tetravalent*	Fc-based	IgG-modified	IgG-fusion proteins	IgG + TGFβ	M7824 (Bintrafusp alfa)	C	PD-L1 | TGFβ	NCT03436563	M7824 in Patients With Metastatic Colorectal Cancer or With Advanced Solid Tumors With Microsatellite Instability	Recruiting	No Results Available	Colon Adenocarcinoma|High-Frequency Microsatellite Instability|Metastatic Malignant Solid Neoplasm|Rectal Adenocarcinoma|Refractory Colorectal Carcinoma|Stage IV Colon Cancer AJCC v8|Stage IV Rectal Cancer AJCC v8|Stage IVA Colon Cancer AJCC v8|Stage IVA Rectal Cancer AJCC v8|Stage IVB Colon Cancer AJCC v8|Stage IVB Rectal Cancer AJCC v8	Solid	Biological: Anti-PD-L1/TGFbetaRII Fusion Protein M7824	M.D. Anderson Cancer Center|National Cancer Institute (NCI)	Phase 1|Phase 2	74	Other|NIH	Interventional	2017-0339|NCI-2018-00919	2018-03-07	2021-11-01	2021-11-01	2018-02-19		2021-01-25	M D Anderson Cancer Center, Houston, Texas, United States	https://ClinicalTrials.gov/show/NCT03436563
Bispecific	tetravalent*	Fc-based	IgG-modified	IgG-fusion proteins	IgG + TGFβ	M7824 (Bintrafusp alfa)	C	PD-L1 | TGFβ	NCT03451773	M7824 (MSB0011359C) in Combination With Gemcitabine in Adults With Previously Treated Advanced Adenocarcinoma of the Pancreas	Completed	No Results Available	Cancer of Pancreas|Pancreas Cancer|Pancreatic Adenocarcinoma|Pancreatic Cancer|Pancreatic Neoplasms	Solid	Drug: M7824|Drug: Gemcitabine	National Cancer Institute (NCI)|National Institutes of Health Clinical Center (CC)	Phase 1|Phase 2	7	NIH	Interventional	180061|18-C-0061	2018-05-17	2020-05-05	2020-05-05	2018-03-02		2020-05-08	National Institutes of Health Clinical Center, Bethesda, Maryland, United States	https://ClinicalTrials.gov/show/NCT03451773
Bispecific	tetravalent*	Fc-based	IgG-modified	IgG-fusion proteins	IgG + TGFβ	M7824 (Bintrafusp alfa)	C	PD-L1 | TGFβ	NCT03493945	Phase I/II Study of Immunotherapy Combination BN-Brachyury Vaccine, M7824, ALT-803 and Epacadostat (QuEST1)	Recruiting	No Results Available	Metastatic Prostate Cancer|Prostate Cancer|Prostate Neoplasm|Advanced Solid Tumors|Solid Tumor	Hematologic	Biological: M7824|Drug: ALT-803|Biological: MVA-BN-Brachyury|Biological: FPV-Brachyury|Drug: Epacadostat	National Cancer Institute (NCI)|National Institutes of Health Clinical Center (CC)	Phase 1|Phase 2	113	NIH	Interventional	180078|18-C-0078	2018-05-01	2022-12-31	2022-12-31	2018-04-11		2021-04-28	National Institutes of Health Clinical Center, Bethesda, Maryland, United States	https://ClinicalTrials.gov/show/NCT03493945
Bispecific	tetravalent*	Fc-based	IgG-modified	IgG-fusion proteins	IgG + TGFβ	M7824 (Bintrafusp alfa)	C	PD-L1 | TGFβ	NCT03524170	Radiation Therapy and M7824 in Treating Patients With Metastatic Hormone Receptor Positive, HER2 Negative Breast Cancer	Recruiting	No Results Available	Anatomic Stage IV Breast Cancer AJCC v8|Metastatic Breast Carcinoma|Prognostic Stage IV Breast Cancer AJCC v8	Solid	Drug: Bintrafusp Alfa|Radiation: Radiation Therapy	M.D. Anderson Cancer Center|National Cancer Institute (NCI)	Phase 1	20	Other|NIH	Interventional	2017-0499|NCI-2018-00961	2018-04-30	2020-12-31	2020-12-31	2018-05-14		2020-11-19	M D Anderson Cancer Center, Houston, Texas, United States	https://ClinicalTrials.gov/show/NCT03524170
Bispecific	tetravalent*	Fc-based	IgG-modified	IgG-fusion proteins	IgG + TGFβ	M7824 (Bintrafusp alfa)	C	PD-L1 | TGFβ	NCT03554473	M7824 and Topotecan or Temozolomide in Relapsed Small Cell Lung Cancers	Recruiting	No Results Available	Carcinoma, Small Cell|Lung Cancer|Small Cell Lung Cancer	Solid	Drug: M7824|Drug: Topotecan|Drug: Temozolomide	National Cancer Institute (NCI)|National Institutes of Health Clinical Center (CC)	Phase 1|Phase 2	67	NIH	Interventional	180110|18-C-0110	2018-09-11	2024-01-15	2025-01-15	2018-06-13		2020-11-10	National Institutes of Health Clinical Center, Bethesda, Maryland, United States	https://ClinicalTrials.gov/show/NCT03554473
Bispecific	tetravalent*	Fc-based	IgG-modified	IgG-fusion proteins	IgG + TGFβ	M7824 (Bintrafusp alfa)	C	PD-L1 | TGFβ	NCT03579472	M7824 and Eribulin Mesylate in Treating Patients With Metastatic Triple Negative Breast Cancer	Recruiting	No Results Available	Anatomic Stage IV Breast Cancer AJCC v8|Metastatic Triple-Negative Breast Carcinoma|Prognostic Stage IV Breast Cancer AJCC v8	Solid	Drug: Bintrafusp Alfa|Drug: Eribulin Mesylate	M.D. Anderson Cancer Center|National Cancer Institute (NCI)	Phase 1	20	Other|NIH	Interventional	2017-0500|NCI-2018-01140|P30CA016672	2018-05-30	2021-10-31	2021-10-31	2018-07-06		2021-01-29	Lyndon Baines Johnson General Hospital, Houston, Texas, United States|M D Anderson Cancer Center, Houston, Texas, United States	https://ClinicalTrials.gov/show/NCT03579472
Bispecific	tetravalent*	Fc-based	IgG-modified	IgG-fusion proteins	IgG + TGFβ	M7824 (Bintrafusp alfa)	C	PD-L1 | TGFβ	NCT03620201	M7824 in Treating Patients With Stage II-III HER2 Positive Breast Cancer	Recruiting	No Results Available	Anatomic Stage II Breast Cancer AJCC v8|Anatomic Stage IIA Breast Cancer AJCC v8|Anatomic Stage IIB Breast Cancer AJCC v8|Anatomic Stage III Breast Cancer AJCC v8|Anatomic Stage IIIA Breast Cancer AJCC v8|Anatomic Stage IIIB Breast Cancer AJCC v8|Anatomic Stage IIIC Breast Cancer AJCC v8|Prognostic Stage II Breast Cancer AJCC v8|Prognostic Stage IIA Breast Cancer AJCC v8|Prognostic Stage IIB Brea…	Solid	Drug: Bintrafusp Alfa	M.D. Anderson Cancer Center|National Cancer Institute (NCI)	Phase 1	20	Other|NIH	Interventional	2017-0502|NCI-2018-01184|P30CA016672	2018-08-03	2020-12-31	2020-12-31	2018-08-08		2020-06-04	M D Anderson Cancer Center, Houston, Texas, United States	https://ClinicalTrials.gov/show/NCT03620201
Bispecific	tetravalent*	Fc-based	IgG-modified	IgG-fusion proteins	IgG + TGFβ	M7824 (Bintrafusp alfa)	C	PD-L1 | TGFβ	NCT03631706	M7824 Versus Pembrolizumab as a First-line (1L) Treatment in Participants With Programmed Death-ligand 1 (PD-L1) Expressing Advanced Non-small Cell Lung Cancer (NSCLC)	Active, not recruiting	No Results Available	Non-small Cell Lung Cancer	Hematologic	Drug: M7824|Drug: Pembrolizumab	EMD Serono Research & Development Institute, Inc.|Merck KGaA, Darmstadt, Germany|EMD Serono	Phase 3	584	Industry	Interventional	MS200647_0037|2018-001517-32	2018-10-19	2023-04-30	2024-04-30	2018-08-15		2020-10-20	Oncology Specialties, PC	https://ClinicalTrials.gov/show/NCT03631706
Bispecific	tetravalent*	Fc-based	IgG-modified	IgG-fusion proteins	IgG + TGFβ	M7824 (Bintrafusp alfa)	C	PD-L1 | TGFβ	NCT03707587	M7824 in People With Recurrent Respiratory Papillomatosis	Active, not recruiting	Has Results	Recurrent Respiratory Papillomatosis|Respiratory Papillomatosis|Laryngeal Papilloma, Recurrent|Human Papilloma Virus	Hematologic	Drug: M7824	National Cancer Institute (NCI)|National Institutes of Health Clinical Center (CC)	Phase 2	9	NIH	Interventional	190002|19-C-0002	2018-12-19	2019-10-29	2022-07-06	2018-10-16	2020-10-14	2020-10-14	National Institutes of Health Clinical Center, Bethesda, Maryland, United States	https://ClinicalTrials.gov/show/NCT03707587
Bispecific	tetravalent*	Fc-based	IgG-modified	IgG-fusion proteins	IgG + TGFβ	M7824 (Bintrafusp alfa)	C	PD-L1 | TGFβ	NCT03833661	M7824 Monotherapy in Locally Advanced or Metastatic Second Line (2L) Biliary Tract Cancer (Cholangiocarcinoma and Gallbladder Cancer)	Active, not recruiting	No Results Available	Biliary Tract Cancer|Cholangiocarcinoma|Gallbladder Cancer	Solid	Drug: M7824	EMD Serono Research & Development Institute, Inc.|Merck KGaA, Darmstadt, Germany|EMD Serono	Phase 2	159	Industry	Interventional	MS200647_0047|2018-003707-19	2019-03-26	2020-11-09	2024-03-03	2019-02-07		2021-02-18	Mayo Clinic Arizona, Scottsdale, Arizona, United States|UCSF Mount Zion Medical Ctr, San Francisco, California, United States|Mayo Clinic in Florida - Department of Neurology, Jacksonville, Florida, United States|H. Lee Moffitt Cancer Center and Research Institute, Inc, Tampa, Florida, United States|Sidney Kimmel Comprehensive Cancer Center at John Hopkins, Baltimore, Maryland, United States|Mayo…	https://ClinicalTrials.gov/show/NCT03833661
Bispecific	tetravalent*	Fc-based	IgG-modified	IgG-fusion proteins	IgG + TGFβ	M7824 (Bintrafusp alfa)	C	PD-L1 | TGFβ	NCT03840902	M7824 With cCRT in Unresectable Stage III Non-small Cell Lung Cancer (NSCLC)	Recruiting	No Results Available	Non-small Cell Lung Cancer	Hematologic	Drug: M7824|Drug: Placebo|Drug: Durvalumab|Drug: Etoposide|Drug: Pemetrexed|Drug: Carboplatin|Drug: Paclitaxel|Drug: Cisplatin|Radiation: Intensity Modulated Radiation Therapy (IMRT)	EMD Serono Research & Development Institute, Inc.|Merck KGaA, Darmstadt, Germany|EMD Serono	Phase 2	350	Industry	Interventional	MS200647_0005|2018-003265-34	2019-04-16	2024-03-04	2028-01-26	2019-02-15		2021-01-05	University of California Irvine Medical Center, Orange, California, United States|UCLA Hematology Oncology - Main Site - 2020 Santa Monica, Santa Monica, California, United States|University of Colorado Health - Memorial Hospital - Memorial Hospital, Colorado Springs, Colorado, United States|Hematology Oncology Associates, Fort Collins, Colorado, United States|Lynn Cancer Institute Center, Boca R…	https://ClinicalTrials.gov/show/NCT03840902
Bispecific	tetravalent*	Fc-based	IgG-modified	IgG-fusion proteins	IgG + TGFβ	M7824 (Bintrafusp alfa)	C	PD-L1 | TGFβ	NCT03840915	M7824 in Combination With Chemotherapy in Stage IV Non-small Cell Lung Cancer (NSCLC)	Active, not recruiting	No Results Available	Carcinoma, Non-Small-Cell Lung	Solid	Drug: Cisplatin|Drug: Carboplatin|Drug: Pemetrexed|Drug: Nab-paclitaxel|Drug: Gemcitabine|Drug: Docetaxel|Drug: M7824|Drug: Paclitaxel	EMD Serono Research & Development Institute, Inc.|Merck KGaA, Darmstadt, Germany|EMD Serono	Phase 1|Phase 2	70	Industry	Interventional	MS200647_0024|2018-004040-28	2019-04-02	2022-01-28	2022-01-28	2019-02-15		2021-02-16	Compassionate Care Research Group Inc - Edinger Medical Group, Inc., Fountain Valley, California, United States|California Cancer Associates for Research & Excellence, Inc., San Marcos, California, United States|Hematology - Oncology Associates of Treasure Coast - Hematology-Oncology Associates of Treasure Coast, Port Saint Lucie, Florida, United States|Baptist Health Lexington Oncology Associate…	https://ClinicalTrials.gov/show/NCT03840915
Bispecific	tetravalent*	Fc-based	IgG-modified	IgG-fusion proteins	IgG + TGFβ	M7824 (Bintrafusp alfa)	C	PD-L1 | TGFβ	NCT04066491	Gemcitabine Plus Cisplatin With or Without Bintrafusp Alfa (M7824) in Participants With 1L Biliary Tract Cancer (BTC)	Recruiting	No Results Available	Biliary Tract Cancer|Cholangiocarcinoma|Gallbladder Cancer	Solid	Drug: Bintrafusp alfa|Drug: Placebo|Drug: Gemcitabine|Drug: Cisplatin	EMD Serono Research & Development Institute, Inc.|Merck KGaA, Darmstadt, Germany|EMD Serono	Phase 2|Phase 3	512	Industry	Interventional	MS200647_0055|2019-001992-35	2019-09-20	2022-11-24	2023-07-24	2019-08-26		2021-04-27	Ironwood Cancer &amp	https://ClinicalTrials.gov/show/NCT04066491
Bispecific	tetravalent*	Fc-based	IgG-modified	IgG-fusion proteins	IgG + TGFβ	M7824 (Bintrafusp alfa)	C	PD-L1 | TGFβ	NCT04220775	Bintrafusp Alfa and Stereotactic Body Radiation Therapy for the Treatment of Recurrent or Second Primary Head and Neck Squamous Cell Cancer	Recruiting	No Results Available	Recurrent Head and Neck Squamous Cell Carcinoma|Second Primary Squamous Cell Carcinoma of the Head and Neck	Solid	Drug: Bintrafusp Alfa|Other: Quality-of-Life Assessment|Other: Questionnaire Administration|Radiation: Stereotactic Body Radiation Therapy	M.D. Anderson Cancer Center|National Cancer Institute (NCI)	Phase 1|Phase 2	21	Other|NIH	Interventional	2019-0608|NCI-2019-07625|P30CA016672	2020-03-18	2021-08-31	2021-08-31	2020-01-07		2020-05-08	M D Anderson Cancer Center, Houston, Texas, United States	https://ClinicalTrials.gov/show/NCT04220775
Bispecific	tetravalent*	Fc-based	IgG-modified	IgG-fusion proteins	IgG + TGFβ	M7824 (Bintrafusp alfa)	C	PD-L1 | TGFβ	NCT04235777	Bintrafusp Alfa (M7824) and NHS-IL12 (M9241) Alone and in Combination With Stereotactic Body Radiation Therapy (SBRT) in Adults With Metastatic Non-Prostate Genitourinary Malignancies	Recruiting	No Results Available	Urothelial Cancer|Bladder Cancer|Genitourinary Cancer|Urogenital Neoplasms|Urogenital Cancer	Solid	Drug: M7824|Drug: M9241|Radiation: Stereotactic body radiation therapy (SBRT)	National Cancer Institute (NCI)|National Institutes of Health Clinical Center (CC)	Phase 1	66	NIH	Interventional	200012|20-C-0012	2020-07-13	2022-01-01	2022-04-01	2020-01-22		2021-03-04	National Institutes of Health Clinical Center, Bethesda, Maryland, United States	https://ClinicalTrials.gov/show/NCT04235777
Bispecific	tetravalent*	Fc-based	IgG-modified	IgG-fusion proteins	IgG + TGFβ	M7824 (Bintrafusp alfa)	C	PD-L1 | TGFβ	NCT04246489	Bintrafusp Alfa Monotherapy in Platinum-Experienced Cervical Cancer	Active, not recruiting	No Results Available	Uterine Cervical Neoplasms	Hematologic	Drug: Bintrafusp alfa	EMD Serono Research & Development Institute, Inc.|Merck KGaA, Darmstadt, Germany|EMD Serono	Phase 2	146	Industry	Interventional	MS200647_0017|2019-003583-40	2020-03-30	2021-12-03	2022-12-20	2020-01-29		2021-02-16	Highlands Oncology Group, Fayetteville, Arkansas, United States|University of Arkansas Medical Sciences, Little Rock, Arkansas, United States|Stanford University Hospital and Clinics - Stanford Cancer Center, Stanford, California, United States|The Stamford Hospital, Stamford, Connecticut, United States|Karmanos Cancer Institute, Farmington Hills, Michigan, United States|Washington University in …	https://ClinicalTrials.gov/show/NCT04246489
Bispecific	tetravalent*	Fc-based	IgG-modified	IgG-fusion proteins	IgG + TGFβ	M7824 (Bintrafusp alfa)	C	PD-L1 | TGFβ	NCT04247282	Anti-PD-L1/TGF-beta Trap (M7824) Alone and in Combination With TriAd Vaccine and N-803 for Resectable Head and Neck Squamous Cell Carcinoma Not Associated With Human Papillomavirus Infection	Recruiting	No Results Available	Head and Neck Cancer|Head and Neck Neoplasms	Solid	Drug: M7824|Drug: N803|Biological: TriAd vaccine	National Cancer Institute (NCI)|National Institutes of Health Clinical Center (CC)	Phase 1|Phase 2	40	NIH	Interventional	200024|20-C-0024	2020-06-09	2022-08-31	2022-12-31	2020-01-30		2021-03-08	National Institutes of Health Clinical Center, Bethesda, Maryland, United States	https://ClinicalTrials.gov/show/NCT04247282
Bispecific	tetravalent*	Fc-based	IgG-modified	IgG-fusion proteins	IgG + TGFβ	M7824 (Bintrafusp alfa)	C	PD-L1 | TGFβ	NCT04267861	M7824 Related Adverse Effects in Adults With Cancer	Active, not recruiting	No Results Available	Neoplasms|Skin Neoplasms	Solid		National Cancer Institute (NCI)|National Institutes of Health Clinical Center (CC)		232	NIH	Observational	999920055|20-C-N055	2020-01-28	2021-11-01	2021-11-01	2020-02-13		2020-12-24	National Cancer Institute (NCI), Bethesda, Maryland, United States	https://ClinicalTrials.gov/show/NCT04267861
Bispecific	tetravalent*	Fc-based	IgG-modified	IgG-fusion proteins	IgG + TGFβ	M7824 (Bintrafusp alfa)	C	PD-L1 | TGFβ	NCT04287868	Combination Immunotherapy in Subjects With Advanced HPV Associated Malignancies	Recruiting	No Results Available	Cervical Cancer|HPV Cancers|Anal Cancer|Oropharyngeal Cancer|Vulvar, Vaginal, Penile, Rectal Cancer	Solid	Biological: PDS0101|Biological: M7824|Biological: NHS-IL12	National Cancer Institute (NCI)|National Institutes of Health Clinical Center (CC)	Phase 1|Phase 2	56	NIH	Interventional	200045|20-C-0045	2020-06-09	2022-01-30	2023-01-01	2020-02-27		2021-04-22	National Institutes of Health Clinical Center, Bethesda, Maryland, United States	https://ClinicalTrials.gov/show/NCT04287868
Bispecific	tetravalent*	Fc-based	IgG-modified	IgG-fusion proteins	IgG + TGFβ	M7824 (Bintrafusp alfa)	C	PD-L1 | TGFβ	NCT04296942	BN-Brachyury, Entinostat, Adotrastuzumab Emtansine and M7824 in Advanced Stage Breast Cancer (BrEAsT)	Recruiting	No Results Available	Breast Cancer|Triple Negative Breast Cancer|HER2+ Breast Cancer|Hormone Receptor Negative Breast Cancer|Metastatic Breast Cancer	Solid	Biological: Brachyury-TRICOM|Drug: Entinostat|Biological: M7824|Biological: Ado-trastuzumab emtansine	National Cancer Institute (NCI)|National Institutes of Health Clinical Center (CC)	Phase 1	65	NIH	Interventional	200056|20-C-0056	2021-05-05	2024-01-01	2024-01-01	2020-03-05		2021-04-30	National Institutes of Health Clinical Center, Bethesda, Maryland, United States	https://ClinicalTrials.gov/show/NCT04296942
Bispecific	tetravalent*	Fc-based	IgG-modified	IgG-fusion proteins	IgG + TGFβ	M7824 (Bintrafusp alfa)	C	PD-L1 | TGFβ	NCT04297748	Bioimaging Study of 89Zr-M7824 in NSCLC	Recruiting	No Results Available	Non-Small Cell Lung Cancer	Solid	Combination Product: 89Zirconium-M7824|Drug: M7824	Olivia Newton-John Cancer Research Institute|Merck Healthcare KGaA|Austin Health	Phase 1|Phase 2	12	Other	Interventional	ONJ2018-001	2020-06-01	2023-06-30	2024-03-01	2020-03-05		2020-06-23	Austin Health, Heidelberg, Victoria, Australia	https://ClinicalTrials.gov/show/NCT04297748
Bispecific	tetravalent*	Fc-based	IgG-modified	IgG-fusion proteins	IgG + TGFβ	M7824 (Bintrafusp alfa)	C	PD-L1 | TGFβ	NCT04303117	NHS-IL12 Monotherapy and in Combination With M7824 in Advanced Kaposi Sarcoma	Recruiting	No Results Available	Kaposi Sarcoma	Solid	Drug: NHS-IL12|Drug: M7824	National Cancer Institute (NCI)|National Institutes of Health Clinical Center (CC)	Phase 1|Phase 2	56	NIH	Interventional	200061|20-C-0061	2020-07-13	2025-09-01	2025-12-01	2020-03-10		2021-04-28	National Institutes of Health Clinical Center, Bethesda, Maryland, United States	https://ClinicalTrials.gov/show/NCT04303117
Bispecific	tetravalent*	Fc-based	IgG-modified	IgG-fusion proteins	IgG + TGFβ	M7824 (Bintrafusp alfa)	C	PD-L1 | TGFβ	NCT04327986	Immune Checkpoint Inhibitor M7824 and the Immunocytokine M9241 in Combination With Stereotactic Body Radiation Therapy (SBRT) in Adults With Advanced Pancreas Cancer	Not yet recruiting	No Results Available	Histologically or Cytologically Confirmed Pancreatic Cancer|Unresectable or Borderline Resectable Pancreatic Cancer|Pancreatic Neoplasms|Pancreatic Cancer|Metastatic Pancreatic Cancer	Hematologic	Drug: M7824|Drug: M9241|Radiation: SBRT	National Cancer Institute (NCI)|National Institutes of Health Clinical Center (CC)	Phase 1|Phase 2	52	NIH	Interventional	200074|20-C-0074	2021-05-05	2025-12-31	2025-12-31	2020-03-31		2021-04-30	National Institutes of Health Clinical Center, Bethesda, Maryland, United States	https://ClinicalTrials.gov/show/NCT04327986
Bispecific	tetravalent*	Fc-based	IgG-modified	IgG-fusion proteins	IgG + TGFβ	M7824 (Bintrafusp alfa)	C	PD-L1 | TGFβ	NCT04349280	A Study to Evaluate the Efficacy and Safety of Bintrafusp Alfa (M7824) Monotherapy in Metastatic or Locally Advanced Urothelial Cancer	Recruiting	No Results Available	Neoplasms	Solid	Drug: Bintrafusp alfa	GlaxoSmithKline|Merck KGaA, Darmstadt, Germany	Phase 1	40	Industry	Interventional	213152	2020-10-15	2022-06-08	2022-12-01	2020-04-16		2021-04-26	GSK Investigational Site, Lake Success, New York, United States|GSK Investigational Site, Cincinnati, Ohio, United States|GSK Investigational Site, Seattle, Washington, United States|GSK Investigational Site, Toronto, Ontario, Canada|GSK Investigational Site, Bordeaux, France|GSK Investigational Site, Poitiers Cedex, France|GSK Investigational Site, Toulouse Cedex 9, France|GSK Investigational Si…	https://ClinicalTrials.gov/show/NCT04349280
Bispecific	tetravalent*	Fc-based	IgG-modified	IgG-fusion proteins	IgG + TGFβ	M7824 (Bintrafusp alfa)	C	PD-L1 | TGFβ	NCT04396535	Docetaxel With or Without Bintrafusp Alfa for the Treatment of Advanced Non-small Cell Lung Cancer	Recruiting	No Results Available	Advanced Lung Non-Small Cell Carcinoma|Stage III Lung Cancer AJCC v8|Stage IIIA Lung Cancer AJCC v8|Stage IIIB Lung Cancer AJCC v8|Stage IIIC Lung Cancer AJCC v8|Stage IV Lung Cancer AJCC v8|Stage IVA Lung Cancer AJCC v8|Stage IVB Lung Cancer AJCC v8	Solid	Drug: Bintrafusp Alfa|Drug: Docetaxel	Mayo Clinic|National Cancer Institute (NCI)	Phase 2	80	Other|NIH	Interventional	MC1821|NCI-2020-02975|P30CA015083	2020-10-23	2023-12-01	2024-12-01	2020-05-20		2020-12-10	Mayo Clinic in Arizona, Scottsdale, Arizona, United States|Mayo Clinic in Florida, Jacksonville, Florida, United States|Mayo Clinic in Rochester, Rochester, Minnesota, United States	https://ClinicalTrials.gov/show/NCT04396535
Bispecific	tetravalent*	Fc-based	IgG-modified	IgG-fusion proteins	IgG + TGFβ	M7824 (Bintrafusp alfa)	C	PD-L1 | TGFβ	NCT04396886	Bintrafusp Alfa in Previously Treated Patients With Recurrent and Metastatic (R/M) Non-keratinizing Nasopharyngeal Carcinoma (NPC)	Recruiting	No Results Available	Nasopharyngeal Carcinoma|Recurrent Carcinoma|Metastatic Cancer|Non-keratinizing Carinoma	Solid	Drug: Bintrafusp Alfa	The University of Hong Kong|Merck Healthcare KGaA, Darmstadt, Germany, an affiliate of Merck KGaA, Darmstadt, Germany	Phase 2	37	Other|Industry	Interventional	UW 19-675	2020-02-27	2024-02-23	2024-06-21	2020-05-21		2020-05-21	Queen Mary Hospital, Hong Kong, Hong Kong	https://ClinicalTrials.gov/show/NCT04396886
Bispecific	tetravalent*	Fc-based	IgG-modified	IgG-fusion proteins	IgG + TGFβ	M7824 (Bintrafusp alfa)	C	PD-L1 | TGFβ	NCT04417660	Bintrafusp Alfa (M7824) in Subjects With Thymoma and Thymic Carcinoma	Recruiting	No Results Available	Thymic Epithelial Tumor|Recurrent Thymoma|Thymic Cancer	Hematologic	Drug: M7824	National Cancer Institute (NCI)|National Institutes of Health Clinical Center (CC)	Phase 2	38	NIH	Interventional	200097|20-C-0097	2020-12-26	2023-01-01	2024-01-01	2020-06-05		2021-04-27	National Institutes of Health Clinical Center, Bethesda, Maryland, United States	https://ClinicalTrials.gov/show/NCT04417660
Bispecific	tetravalent*	Fc-based	IgG-modified	IgG-fusion proteins	IgG + TGFβ	M7824 (Bintrafusp alfa)	C	PD-L1 | TGFβ	NCT04428047	Evaluation of Bintrafusp Alfa in Operable and Untreated Head and Neck Squamous Cell Carcinoma	Recruiting	No Results Available	Squamous Cell Carcinoma of Head and Neck	Solid	Drug: bintrafusp alfa	UNICANCER|Merck KGaA, Darmstadt, Germany	Phase 2	59	Other|Industry	Interventional	UC-HNG/1909|2019-004052-11	2021-02-04	2023-01-04	2026-09-01	2020-06-11		2021-03-24	CHU de Bordeaux, Bordeaux, France|Centre Antoine Lacassagne, Cagnes-sur-Mer, France|Centre LÃ©on BÃ©rard, Lyon, France|CHU La Timone, Marseille, France|Institut Curie, Paris, France|Institut Claudius RÃ©gaud, Toulouse, France|Institut de cancÃ©rologie de Lorraine, Vandoeuvre les nancy, France|Gustave Roussy Cancer Campus, Villejuif, France	https://ClinicalTrials.gov/show/NCT04428047
Bispecific	tetravalent*	Fc-based	IgG-modified	IgG-fusion proteins	IgG + TGFβ	M7824 (Bintrafusp alfa)	C	PD-L1 | TGFβ	NCT04432597	HPV Vaccine PRGN-2009 Alone or in Combination With Anti-PDL1/TGF-Beta Trap (M7824) in Subjects With HPV Associated Cancers	Recruiting	No Results Available	HPV Positive Cancer|Vulvar, Vaginal, Penile, Rectal Cancer|Anal Cancer|Oropharyngeal Cancer|Cervical Cancer	Solid	Biological: PRGN-2009|Biological: M7824	National Cancer Institute (NCI)|National Institutes of Health Clinical Center (CC)	Phase 1|Phase 2	76	NIH	Interventional	200104|20-C-0104	2020-08-11	2023-10-01	2023-10-01	2020-06-16		2021-04-23	National Institutes of Health Clinical Center, Bethesda, Maryland, United States	https://ClinicalTrials.gov/show/NCT04432597
Bispecific	tetravalent*	Fc-based	IgG-modified	IgG-fusion proteins	IgG + TGFβ	M7824 (Bintrafusp alfa)	C	PD-L1 | TGFβ	NCT04457778	First in Human Study of M6223	Recruiting	No Results Available	Metastatic Solid Tumors	Hematologic	Drug: M6223|Drug: Bintrafusp alfa	EMD Serono Research & Development Institute, Inc.|Merck KGaA, Darmstadt, Germany|EMD Serono	Phase 1	35	Industry	Interventional	MS201430_0001	2020-07-10	2022-09-14	2022-09-14	2020-07-07		2021-04-13	Sarah Cannon Research Institute, Nashville, Tennessee, United States|MD Anderson Cancer Center, Houston, Texas, United States|Next Oncology, San Antonio, Texas, United States|Princess Margaret Cancer Centre, Toronto, Canada	https://ClinicalTrials.gov/show/NCT04457778
Bispecific	tetravalent*	Fc-based	IgG-modified	IgG-fusion proteins	IgG + TGFβ	M7824 (Bintrafusp alfa)	C	PD-L1 | TGFβ	NCT04481256	TGF-Î² And PDL-1 Inhibition in Esophageal Squamous Cell Carcinoma Combined With Chemoradiation TheRapY	Recruiting	No Results Available	Carcinoma, Squamous Cell|Oesophageal Cancer	Solid	Radiation: External beam radiotherapy|Drug: Bintrafusp alfa|Drug: Paclitaxel|Drug: Carboplatin	Academisch Medisch Centrum - Universiteit van Amsterdam (AMC-UvA)|UMC Utrecht|Catharina Ziekenhuis Eindhoven|Verbeeten Insituut Tilburg|Elisabeth-TweeSteden Ziekenhuis|Leiden University Medical Center|Radiotherapeutic Institute Friesland|Medisch Centrum Leeuwarden|Radiotherapy Group Deventer|Deventer Ziekenhuis|Rijnstate Hospital|Erasmus Medical Center|The Netherlands Cancer Institute|Maastro Cli…	Not Applicable	49	Other	Interventional	73750	2020-11-11	2023-06-01	2023-06-01	2020-07-22		2021-01-20	Academic Medical Center, Medical Oncology, Amsterdam, Netherlands	https://ClinicalTrials.gov/show/NCT04481256
Bispecific	tetravalent*	Fc-based	IgG-modified	IgG-fusion proteins	IgG + TGFβ	M7824 (Bintrafusp alfa)	C	PD-L1 | TGFβ	NCT04489940	Bintrafusp Alfa in High Mobility Group AT-Hook 2 (HMGA2) Expressing Triple Negative Breast Cancer	Recruiting	No Results Available	Triple Negative Breast Neoplasms	Solid	Drug: Bintrafusp alfa	EMD Serono Research & Development Institute, Inc.|Merck KGaA, Darmstadt, Germany|EMD Serono	Phase 2	29	Industry	Interventional	MS200647_0020|2019-004833-18	2020-10-12	2023-02-23	2023-02-23	2020-07-28		2021-04-30	Medical Oncology Hematology Consultants, PA, Helen F. Graham Cancer Center, Suite 3400, Newark, Delaware, United States|Mayo Clinic-Jacksonville, Jacksonville, Florida, United States|Maryland Oncology Hematology, P.A., Silver Spring, Maryland, United States|New York Oncology Hematology, P.C. - Albany, Albany, New York, United States|Cone Health Cancer Center at Alamance Regional - Alamance Region…	https://ClinicalTrials.gov/show/NCT04489940
Bispecific	tetravalent*	Fc-based	IgG-modified	IgG-fusion proteins	IgG + TGFβ	M7824 (Bintrafusp alfa)	C	PD-L1 | TGFβ	NCT04491955	Phase II Trial of Combination Immunotherapy in Subjects With Advanced Small Bowel and Colorectal Cancers	Recruiting	No Results Available	Small Bowel Cancers|Colorectal Cancers	Solid	Biological: CV301|Drug: MSB0011359C|Drug: N-803|Drug: NHS-IL12	National Cancer Institute (NCI)|National Institutes of Health Clinical Center (CC)	Phase 2	80	NIH	Interventional	200138|20-C-0138	2020-09-22	2023-07-31	2024-07-31	2020-07-30		2021-04-21	National Institutes of Health Clinical Center, Bethesda, Maryland, United States	https://ClinicalTrials.gov/show/NCT04491955
Bispecific	tetravalent*	Fc-based	IgG-modified	IgG-fusion proteins	IgG + TGFβ	M7824 (Bintrafusp alfa)	C	PD-L1 | TGFβ	NCT04501094	A Phase II Study of Bintrafusp Alfa (M7824) in Checkpoint Inhibitor Naive and Refractory Subjects With Urothelial Carcinoma	Recruiting	No Results Available	Urothelial Cancer	Solid	Drug: Bintrafusp alfa (M7824)	National Cancer Institute (NCI)|National Institutes of Health Clinical Center (CC)	Phase 2	75	NIH	Interventional	200142|20-C-0142	2020-10-26	2024-05-01	2024-12-01	2020-08-06		2021-02-10	National Institutes of Health Clinical Center, Bethesda, Maryland, United States	https://ClinicalTrials.gov/show/NCT04501094
Bispecific	tetravalent*	Fc-based	IgG-modified	IgG-fusion proteins	IgG + TGFβ	M7824 (Bintrafusp alfa)	C	PD-L1 | TGFβ	NCT04551950	Bintrafusp Alfa Combination Therapy in Participants With Cervical Cancer (INTR@PID 046)	Recruiting	No Results Available	Cervical Cancer	Solid	Drug: M7824|Drug: Carboplatin|Drug: Paclitaxel|Drug: Bevacizumab|Drug: Cisplatin|Radiation: Radiotherapy	EMD Serono Research & Development Institute, Inc.|Merck KGaA, Darmstadt, Germany|EMD Serono	Phase 1	25	Industry	Interventional	MS200647_0046|2020-001561-36	2020-10-19	2022-05-28	2024-05-24	2020-09-16		2021-04-28	Stanford Health Care Hospital & Clinics, Stanford, California, United States|Augusta University - formerly Georgia Regents University, Augusta, Georgia, United States|Comprehensive Cancer Centers of Nevada, Henderson, Nevada, United States|University of Cincinnati Physicians Group, LLC - Pharmatech Oncology, Inc, Cincinnati, Ohio, United States|UT Southwestern Medical Center, Dallas, Texas, Unite…	https://ClinicalTrials.gov/show/NCT04551950
Bispecific	tetravalent*	Fc-based	IgG-modified	IgG-fusion proteins	IgG + TGFβ	M7824 (Bintrafusp alfa)	C	PD-L1 | TGFβ	NCT04560686	Bintrafusp Alfa Before Surgery for the Treatment of Untreated Resectable Non-small Cell Lung Cancer	Recruiting	No Results Available	Resectable Lung Non-Small Cell Carcinoma|Stage I Lung Cancer AJCC v8|Stage IA1 Lung Cancer AJCC v8|Stage IA2 Lung Cancer AJCC v8|Stage IA3 Lung Cancer AJCC v8|Stage IB Lung Cancer AJCC v8|Stage II Lung Cancer AJCC v8|Stage IIA Lung Cancer AJCC v8|Stage IIB Lung Cancer AJCC v8|Stage IIIA Lung Cancer AJCC v8|Stage IIIB Lung Cancer AJCC v8	Hematologic	Drug: Bintrafusp Alfa|Procedure: Therapeutic Conventional Surgery	M.D. Anderson Cancer Center|National Cancer Institute (NCI)	Phase 2	23	Other|NIH	Interventional	2019-0910|NCI-2020-03769	2020-08-05	2024-10-01	2024-10-01	2020-09-23		2020-09-23	M D Anderson Cancer Center, Houston, Texas, United States	https://ClinicalTrials.gov/show/NCT04560686
Bispecific	tetravalent*	Fc-based	IgG-modified	IgG-fusion proteins	IgG + TGFβ	M7824 (Bintrafusp alfa)	C	PD-L1 | TGFβ	NCT04574583	Phase I/II Trial Investigating the Safety, Tolerability, Pharmacokinetics, Immune and Clinical Activity of SX-682 in Combination With BinTrafusp Alfa (M7824 or TGF-beta "Trap"/PD-L1) With CV301 TRICOM in Advanced Solid Tumors (STAT)	Recruiting	No Results Available	Metastatic Cancer|Solid Tumors	Solid	Drug: SX-682|Drug: M7824|Biological: MVA-BN-CV301|Biological: FPV-CV301	National Cancer Institute (NCI)|National Institutes of Health Clinical Center (CC)	Phase 1|Phase 2	105	NIH	Interventional	200155|20-C-0155	2020-11-24	2025-12-31	2026-06-30	2020-10-05		2021-02-09	National Institutes of Health Clinical Center, Bethesda, Maryland, United States	https://ClinicalTrials.gov/show/NCT04574583
Bispecific	tetravalent*	Fc-based	IgG-modified	IgG-fusion proteins	IgG + TGFβ	M7824 (Bintrafusp alfa)	C	PD-L1 | TGFβ	NCT04595149	Tapestry: Addition of TGF-Î² and PDL-1 Inhibition to Definitive Chemoradiation in Esophageal Squamous Cell Carcinoma	Recruiting	No Results Available	Neoplasm, Esophagus|Malignant Esophagus Tumor|Neoplasm, Esophageal	Hematologic	Combination Product: Bintrafusp alfa	Academisch Medisch Centrum - Universiteit van Amsterdam (AMC-UvA)	Phase 2	52	Other	Interventional	Volgt 2	2020-11-30	2023-11-01	2028-11-01	2020-10-20		2021-01-19	Amsterdam UMC, Amsterdam, Noord-Holland, Netherlands	https://ClinicalTrials.gov/show/NCT04595149
Bispecific	tetravalent*	Fc-based	IgG-modified	IgG-fusion proteins	IgG + TGFβ	M7824 (Bintrafusp alfa)	C	PD-L1 | TGFβ	NCT04633252	Bintrafusp Alfa (M7824) and M9241 in Combination With Docetaxel in Adults With Metastatic Castration Sensitive and Castration Resistant Prostate Cancer	Recruiting	No Results Available	Cancer Of Prostate|Prostate Neoplasms	Solid	Drug: ADT|Drug: Prednisone|Drug: M7824|Drug: Docetaxel|Drug: M9241	National Cancer Institute (NCI)|National Institutes of Health Clinical Center (CC)	Phase 1|Phase 2	86	NIH	Interventional	210001|21-C-0001	2021-02-23	2022-12-31	2023-07-31	2020-11-18		2021-03-29	National Institutes of Health Clinical Center, Bethesda, Maryland, United States	https://ClinicalTrials.gov/show/NCT04633252
Bispecific	tetravalent*	Fc-based	IgG-modified	IgG-fusion proteins	IgG + TGFβ	M7824 (Bintrafusp alfa)	C	PD-L1 | TGFβ	NCT04648826	Aerosolized Azacytidine as Epigenetic Priming for Bintrafusp Alfa-Mediated Immune Checkpoint Blockade in Patients With Unresectable Pulmonary Metastases From Sarcomas, Germ Cell Tumors, or Epithelial Malignancies	Not yet recruiting	No Results Available	Sarcomas|Melanomas|Germ Cell Tumors|Epithelial Malignancies (Excluding Lung and Renal Cell Carcinomas)|Pulmonary Metastases	Solid	Device: AeroEclipse II Breath Actuated Nebulizer|Drug: Bintrafusp alfa|Drug: Azacytidine	National Cancer Institute (NCI)|National Institutes of Health Clinical Center (CC)	Phase 1|Phase 2	42	NIH	Interventional	210004|21-C-0004	2021-05-05	2027-12-30	2028-12-30	2020-12-02		2021-04-30	National Institutes of Health Clinical Center, Bethesda, Maryland, United States	https://ClinicalTrials.gov/show/NCT04648826
Bispecific	tetravalent*	Fc-based	IgG-modified	IgG-fusion proteins	IgG + TGFβ	M7824 (Bintrafusp alfa)	C	PD-L1 | TGFβ	NCT04708067	Hypofractionated Radiation Therapy and Bintrafusp Alfa for the Treatment of Advanced Intrahepatic Cholangiocarcinoma	Not yet recruiting	No Results Available	Locally Advanced Intrahepatic Cholangiocarcinoma|Metastatic Intrahepatic Cholangiocarcinoma|Stage III Intrahepatic Cholangiocarcinoma AJCC v8|Stage IIIA Intrahepatic Cholangiocarcinoma AJCC v8|Stage IIIB Intrahepatic Cholangiocarcinoma AJCC v8|Stage IV Intrahepatic Cholangiocarcinoma AJCC v8	Solid	Drug: Bintrafusp Alfa|Procedure: Biopsy|Radiation: Hypofractionated Radiation Therapy	M.D. Anderson Cancer Center	Phase 1	15	Other	Interventional	2020-0899|NCI-2020-13928	2021-05-01	2023-08-28	2023-08-28	2021-01-13		2021-01-13	M D Anderson Cancer Center, Houston, Texas, United States	https://ClinicalTrials.gov/show/NCT04708067
Bispecific	tetravalent*	Fc-based	IgG-modified	IgG-fusion proteins	IgG + TGFβ	M7824 (Bintrafusp alfa)	C	PD-L1 | TGFβ	NCT04708470	Phase I/II Trial of the Combination of Bintrafusp Alfa (M7824), Entinostat and NHS-IL12 (M9241) in Patients With Advanced Cancer	Not yet recruiting	No Results Available	Cancer|Solid Tumor|Metastatic Checkpoint Refractory HPV Associated Malignancies|Microsatellite Stable Colon Cancer (MSS)	Solid	Drug: Bintrafusp Alfa|Drug: NHS-IL12|Drug: Entinostat	National Cancer Institute (NCI)|National Institutes of Health Clinical Center (CC)	Phase 1|Phase 2	60	NIH	Interventional	210007|21-C-0007	2021-05-05	2023-08-14	2024-08-14	2021-01-14		2021-04-30	National Institutes of Health Clinical Center, Bethesda, Maryland, United States	https://ClinicalTrials.gov/show/NCT04708470
Bispecific	tetravalent*	Fc-based	IgG-modified	IgG-fusion proteins	IgG + TGFβ	M7824 (Bintrafusp alfa)	C	PD-L1 | TGFβ	NCT04727541	Neoadjuvant Bintrafusp Alfa in Patients With Resectable Biliary Tract Cancer	Not yet recruiting	No Results Available	Biliary Tract Cancer|Cholangiocarcinoma	Solid	Drug: Bintrafusp alfa	AIO-Studien-gGmbH|Merck Serono GmbH, Germany	Phase 2	24	Other|Industry	Interventional	AIO-HEP-0120|2020-002605-25|MS200647_0075	2021-06-01	2023-01-02	2023-09-01	2021-01-27		2021-04-29	UniversitÃ¤tsklinikum Frankfurt - Medizinische Klinik 1, Frankfurt, Germany	https://ClinicalTrials.gov/show/NCT04727541
Bispecific	tetravalent*	Fc-based	IgG-modified	IgG-fusion proteins	IgG + TGFβ	M7824 (Bintrafusp alfa)	C	PD-L1 | TGFβ	NCT04756505	Immunotherapy (NHS-IL12 & Bintrafusp Alfa) and Radiation Therapy for the Treatment of Hormone Receptor Positive, HER2 Negative Metastatic Breast Cancer, the REINA Trial	Not yet recruiting	No Results Available	Anatomic Stage IV Breast Cancer AJCC v8|Hormone Receptor Positive Breast Adenocarcinoma|Metastatic Breast Carcinoma|Metastatic HER2 Negative Breast Adenocarcinoma|Prognostic Stage IV Breast Cancer AJCC v8	Solid	Drug: Bintrafusp Alfa|Biological: Immunocytokine NHS-IL12|Radiation: Radiation Therapy	M.D. Anderson Cancer Center	Phase 1	20	Other	Interventional	2020-0245|NCI-2021-00434	2021-03-31	2021-05-15	2021-05-15	2021-02-16		2021-02-16	M D Anderson Cancer Center, Houston, Texas, United States	https://ClinicalTrials.gov/show/NCT04756505
Bispecific	tetravalent*	Fc-based	IgG-modified	IgG-fusion proteins	IgG + TGFβ	M7824 (Bintrafusp alfa)	C	PD-L1 | TGFβ	NCT04789668	Bintrafusp Alfa and Pimasertib for the Treatment of Patients With Brain Metastases	Recruiting	No Results Available	Anatomic Stage IV Breast Cancer AJCC v8|Clinical Stage IV Cutaneous Melanoma AJCC v8|Hematopoietic and Lymphoid Cell Neoplasm|Hormone Receptor Positive Breast Adenocarcinoma|Metastatic Lung Non-Small Cell Carcinoma|Metastatic Malignant Neoplasm in the Brain|Metastatic Malignant Solid Neoplasm|Metastatic Melanoma|Metastatic Triple-Negative Breast Carcinoma|Pathologic Stage IV Cutaneous Melanoma AJ…	Solid	Drug: Bintrafusp Alfa|Drug: Pimasertib|Other: Quality-of-Life Assessment	M.D. Anderson Cancer Center	Phase 1|Phase 2	36	Other	Interventional	2019-1091|NCI-2021-00219	2021-01-15	2025-05-01	2025-05-01	2021-03-09		2021-03-12	M D Anderson Cancer Center, Houston, Texas, United States	https://ClinicalTrials.gov/show/NCT04789668
Bispecific	tetravalent*	Fc-based	IgG-modified	IgG-fusion proteins	IgG + TGFβ	M7824 (Bintrafusp alfa)	C	PD-L1 | TGFβ	NCT04835896	Study of M7824 and Paclitaxel Combination as a Second-line Treatment in Patients With Recurrent/Metastatic Gastric Cancer	Not yet recruiting	No Results Available	Recurrent/Metastatic Gastric Cancer	Solid	Drug: M7824+paclitaxel	Yonsei University	Phase 1|Phase 2	49	Other	Interventional	4-2020-1334	2021-05-01	2024-09-01	2025-06-01	2021-04-08		2021-04-08	Yonsei University Health System, Severance Hospital, Seoul, Korea, Republic of	https://ClinicalTrials.gov/show/NCT04835896
Bispecific	tetravalent	Fc-based	IgG-modified	IgG-IgG	(Barbara Ann Karmanos Cancer Institute)	CD20Bi	R	CD3 | CD20	NCT00244946	Combination Chemotherapy Followed By Autologous Stem Cell Transplant, and White Blood Cell Infusions in Treating Patients With Non-Hodgkin's Lymphoma	Completed	No Results Available	Lymphoma	Hematologic	Biological: therapeutic autologous lymphocytes|Drug: carmustine|Drug: cytarabine|Drug: etoposide|Drug: melphalan|Procedure: peripheral blood stem cell transplantation (PBSCT)	Barbara Ann Karmanos Cancer Institute|National Cancer Institute (NCI)	Phase 1	15	Other|NIH	Interventional	CDR0000446079|P30CA022453|WSU-2007-023|RWMC-0639446	2004-03-01	2010-01-01	2013-03-01	2005-10-27		2015-03-26	Barbara Ann Karmanos Cancer Institute, Detroit, Michigan, United States	https://ClinicalTrials.gov/show/NCT00244946
Bispecific	tetravalent	Fc-based	IgG-modified	IgG-IgG	(Barbara Ann Karmanos Cancer Institute)	CD20Bi	R	CD3 | CD20	NCT00938626	Treated T Cells Followed by a Stem Cell Transplant in Treating Patients With Multiple Myeloma	Completed	No Results Available	Multiple Myeloma and Plasma Cell Neoplasm	Hematologic	Biological: anti-CD3 x anti-CD20 bispecific antibody-armed activated T cells|Procedure: autologous hematopoietic stem cell transplantation|Procedure: peripheral blood stem cell transplantation	Barbara Ann Karmanos Cancer Institute|National Cancer Institute (NCI)	Phase 1	12	Other|NIH	Interventional	CDR0000646891|P30CA022453|WSU-2008-106	2009-10-01	2011-10-01	2013-03-01	2009-07-14		2013-09-23	Barbara Ann Karmanos Cancer Institute, Detroit, Michigan, United States	https://ClinicalTrials.gov/show/NCT00938626
Bispecific	tetravalent	Fc-based	IgG-modified	IgG-IgG	(Roger Williams Medical Center)	EGFRBi	R	EGFR | CD3	NCT01081808	Laboratory-Treated Autologous Lymphocytes, Aldesleukin, and Sargramostim (GM-CSF) in Treating Advanced Solid Tumors	Terminated	No Results Available	Neoplasms|Tumors|Solid Tumors|Metastatic Cancer	Solid		Roger Williams Medical Center	Phase 1	2	Other	Interventional	RWH 111-32	2009-10-01	2014-12-01	2015-02-01	2010-03-05		2015-03-25	Roger Willaims Medical Center, Providence, Rhode Island, United States	https://ClinicalTrials.gov/show/NCT01081808
Bispecific	tetravalent	Fc-based	IgG-modified	IgG-IgG	(Barbara Ann Karmanos Cancer Institute)	EGFRBi	R	CD3 | EGFR	NCT01420874	Anti-CD3 x Anti-ErbituxÂ® Armed Activated T Cells (Phase Ib) for Gastrointestinal (GI Cancer)	Active, not recruiting	No Results Available	Colorectal Cancer|Cancer of Pancreas|Pancreatic Neoplasm|Malignant Neoplasm of Large Intestine|Malignant Tumor of Colon|Colon Carcinoma|Cancer of Colon|Pancreatic Cancer	Solid	Drug: FOLFOX6|Biological: EGFRBi armed ATC Infusions	Barbara Ann Karmanos Cancer Institute	Phase 1	30	Other	Interventional	2011-025	2011-08-17	2020-10-19	2021-12-01	2011-08-22		2021-03-01	Barbara Ann Karmanos Cancer Institute, Detroit, Michigan, United States	https://ClinicalTrials.gov/show/NCT01420874
Bispecific	tetravalent	Fc-based	IgG-modified	IgG-IgG	(Barbara Ann Karmanos Cancer Institute|National Cancer Institute (NCI))	EGFRBi	R	EGFR | CD3	NCT02521090	EGFRBi-Armed Autologous T Cells in Treating Patients With Recurrent or Refractory Glioblastoma	Withdrawn	No Results Available	Adult Brain Glioblastoma|Adult Gliosarcoma|Recurrent Brain Neoplasm	Solid		Barbara Ann Karmanos Cancer Institute|National Cancer Institute (NCI)	Phase 1|Phase 2	0	Other|NIH	Interventional	2014-112|NCI-2015-00232|P30CA022453	2015-08-01	2016-03-01		2015-08-13		2016-02-15		https://ClinicalTrials.gov/show/NCT02521090
Bispecific	tetravalent	Fc-based	IgG-modified	IgG-IgG	(Barbara Ann Karmanos Cancer Institute|National Cancer Institute (NCI))	EGFRBi	R	EGFR | CD3	NCT02620865	Bispecific Antibody Armed Activated T-cells With Aldesleukin and Sargramostim in Treating Patients With Locally Advanced or Metastatic Pancreatic Cancer	Unknown status	No Results Available	Metastatic Pancreatic Adenocarcinoma|Recurrent Pancreatic Carcinoma|Stage III Pancreatic Cancer|Stage IV Pancreatic Cancer	Solid		Barbara Ann Karmanos Cancer Institute|National Cancer Institute (NCI)	Phase 1|Phase 2	2	Other|NIH	Interventional	2015-100|NCI-2015-01942|1510014428|P30CA022453	2015-12-01	2020-12-01	2020-12-01	2015-12-03		2019-02-12	Wayne State University/Karmanos Cancer Institute, Detroit, Michigan, United States	https://ClinicalTrials.gov/show/NCT02620865
Bispecific	tetravalent	Fc-based	IgG-modified	IgG-IgG	(University of Virginia)	EGFRBi	R	CD3 | EGFR	NCT03269526	BATs Treatment for Pancreatic Cancer, Phase Ib/II	Recruiting	No Results Available	Locally Advanced Pancreatic Adenocarcinoma|Metastatic Pancreatic Adenocarcinoma	Hematologic	Drug: EGFR BATs after standard of care chemo	University of Virginia	Phase 1|Phase 2	22	Other	Interventional	19236	2017-07-28	2021-03-01	2023-03-01	2017-08-31		2020-05-07	University of Virginia, Charlottesville, Virginia, United States	https://ClinicalTrials.gov/show/NCT03269526
Bispecific	tetravalent	Fc-based	IgG-modified	IgG-IgG	(University of Virginia)	EGFRBi	R	CD3 | EGFR	NCT03344250	Phase I EGFR BATs in Newly Diagnosed Glioblastoma	Recruiting	No Results Available	Glioblastoma|Glioblastoma Multiforme	Hematologic	Drug: EGFR BATs with TMZ following SOC RT/TMZ|Drug: Weekly EGFR BATs following SOC RT/TMZ	University of Virginia	Phase 1	18	Other	Interventional	20105	2018-03-01	2021-03-31	2022-03-31	2017-11-17		2021-02-01	University of Virginia, Charlottesville, Virginia, United States	https://ClinicalTrials.gov/show/NCT03344250
Bispecific	tetravalent	Fc-based	IgG-modified	IgG-IgG	(University of Virginia)	EGFRBi	R	CD3 | EGFR	NCT04137536	A Study of Armed, Activated T-Cells in Patients With Advanced Pancreatic Cancer	Recruiting	No Results Available	Pancreatic Cancer|Advanced Pancreatic Cancer|Pancreatic Adenocarcinoma|Pancreatic Neoplasms	Solid	Drug: anti-EGFR-bispecific antibody armed activated T-cells	Memorial Sloan Kettering Cancer Center|University of Virginia	Phase 1	25	Other	Interventional	18-463	2019-10-17	2022-04-01	2022-04-01	2019-10-24		2021-02-11	Memorial Sloan Kettering Cancer Center, New York, New York, United States|University of Virginia (Specimen Analysis), Charlottesville, Virginia, United States	https://ClinicalTrials.gov/show/NCT04137536
Bispecific	bivalent	Fc-based	IgG-modified	IgG-IgG	unknown	GD2Bi	R	GD2 | CD3	NCT02173093	Activated T Cells Armed With GD2 Bispecific Antibody in Children and Young Adults With Neuroblastoma and Osteosarcoma	Unknown status	No Results Available	Disseminated Neuroblastoma|Recurrent Neuroblastoma	Solid		University of Virginia|National Cancer Institute (NCI)	Phase 1|Phase 2	40	Other|NIH	Interventional	19031|NCI-2014-01149|2013-171|P30CA022453	2014-11-01	2019-12-01	2019-12-01	2014-06-24		2019-01-29	Children's Hospital of Michigan, Detroit, Michigan, United States|Memorial Sloan-Kettering Cancer Center, New York, New York, United States|University of Virginia, Department of Pediatrics, Hematology/Oncology, Charlottesville, Virginia, United States	https://ClinicalTrials.gov/show/NCT02173093
Bispecific	tetravalent	Fc-based	IgG-modified	IgG-IgG	(Barbara Ann Karmanos Cancer Institute|National Cancer Institute (NCI))	HER2Bi	R	CD3 | HER2	NCT02470559	Activated T-cell Therapy, Low-Dose Aldesleukin, and Sargramostim in Treating Patients With Ovarian, Fallopian Tube, or Primary Peritoneal Cancer That is Stage III-IV, Refractory, or Recurrent	Withdrawn	No Results Available	Malignant Ovarian Clear Cell Tumor|Malignant Ovarian Serous Tumor|Recurrent Fallopian Tube Carcinoma|Recurrent Ovarian Carcinoma|Recurrent Primary Peritoneal Carcinoma|Stage IIIA Fallopian Tube Cancer|Stage IIIA Ovarian Cancer|Stage IIIA Primary Peritoneal Cancer|Stage IIIB Fallopian Tube Cancer|Stage IIIB Ovarian Cancer|Stage IIIB Primary Peritoneal Cancer|Stage IIIC Fallopian Tube Cancer|Stage …	Solid		Barbara Ann Karmanos Cancer Institute|National Cancer Institute (NCI)	Phase 1	0	Other|NIH	Interventional	2014-129|NCI-2015-00180|P30CA022453	2015-06-01	2017-02-01	2017-02-01	2015-06-12		2016-02-17		https://ClinicalTrials.gov/show/NCT02470559
Bispecific	tetravalent	Fc-based	IgG-modified	IgG-IgG	(Yi Miao|Nanjing Abingen Biotech Co. Ltd|The First Affiliated Hospital with Nanjing Medical University)	HER2Bi	R	CD3 | HER2	NCT02662348	T Cell Mediated Adaptive Therapy for Her2-positive Neoplasms of Digestive System	Unknown status	No Results Available	Esophageal Cancer|Gastric Cancer|Pancreatic Cancer|Liver Cancer|Gallbladder Cancer|Bowel Cancer	Solid		Yi Miao|Nanjing Abingen Biotech Co. Ltd|The First Affiliated Hospital with Nanjing Medical University	Phase 1	6	Other	Interventional	2013-SR-116.F1	2016-02-01	2017-11-01	2017-11-01	2016-01-25		2016-01-25	Nanjing, Jiangsu, China	https://ClinicalTrials.gov/show/NCT02662348
Bispecific	tetravalent	Fc-based	IgG-modified	IgG-IgG	(University of Virginia)	HER2Bi	R	CD3 | HER2	NCT03272334	Her2-BATS and Pembrolizumab in Metastatic Breast Cancer	Recruiting	No Results Available	Metastatic Breast Cancer	Solid	Drug: HER2 BATs with Pembrolizumab	University of Virginia|Merck Sharp & Dohme Corp.	Phase 1|Phase 2	33	Other|Industry	Interventional	19406	2017-12-29	2021-03-30	2027-03-30	2017-09-05		2020-05-08	University of Virginia, Charlottesville, Virginia, United States	https://ClinicalTrials.gov/show/NCT03272334
Bispecific	tetravalent	Fc-based	IgG-modified	IgG-IgG	(Barbara Ann Karmanos Cancer Institute)	HER2Bi	R	CD3 | HER2	NCT03406858	Pembrolizumab and HER2Bi-Armed Activated T Cells in Treating Patients With Metastatic Castration Resistant Prostate Cancer	Recruiting	No Results Available	Castration Levels of Testosterone|Castration-Resistant Prostate Carcinoma|Prostate Carcinoma Metastatic in the Bone|PSA Progression|Stage IV Prostate Adenocarcinoma AJCC v7	Hematologic	Biological: HER2Bi-Armed Activated T Cells|Other: Laboratory Biomarker Analysis|Biological: Pembrolizumab	Barbara Ann Karmanos Cancer Institute|National Cancer Institute (NCI)	Phase 2	33	Other|NIH	Interventional	2015-135|NCI-2017-02156|P30CA022453	2018-06-07	2021-01-01	2021-01-01	2018-01-23		2020-12-17	Wayne State University/Karmanos Cancer Institute, Detroit, Michigan, United States	https://ClinicalTrials.gov/show/NCT03406858
Bispecific	tetravalent	Fc-based	IgG-modified	IgG-IgG	(University of Virginia)	HER2Bi	R	CD3 | HER2	NCT03661424	BATs in Patients With Breast Cancer and Leptomeningeal Metastases	Recruiting	No Results Available	Breast Cancer Female|Leptomeningeal Metastases	Hematologic	Drug: HER2 BATs	University of Virginia	Phase 1	16	Other	Interventional	20805	2019-02-26	2021-04-28	2023-08-30	2018-09-07		2020-05-06	University of Virginia, Charlottesville, Virginia, United States	https://ClinicalTrials.gov/show/NCT03661424
Bispecific	tetravalent	Fc-based	IgG-modified	scFv2-(H)IgG	(Eli Lilly)	LY3164530	C	EGFR | cMet	NCT02221882	A Study of LY3164530 in Participants With Cancer	Completed	Has Results	Neoplasms|Neoplasm Metastasis	Solid	Drug: LY3164530	Eli Lilly and Company	Phase 1	29	Industry	Interventional	15279|I7H-MC-JNBA	2014-08-01	2017-03-07	2017-03-07	2014-08-21	2019-10-23	2019-10-23	Pinnacle Oncology Hematology, Scottsdale, Arizona, United States|University of Texas MD Anderson Cancer Center, Houston, Texas, United States|The START Center for Cancer Care, San Antonio, Texas, United States	https://ClinicalTrials.gov/show/NCT02221882
Bispecific	tetravalent	Fc-based	IgG-modified	scFv2-Fc-scFv2	ADAPTIR	APVO414 (ES414) (MOR209)	R	CD3 | PSMA	NCT02262910	Study of ES414 in Metastatic Castration-Resistant Prostate Cancer	Completed	No Results Available	Prostate Cancer	Solid	Biological: ES414	Aptevo Therapeutics	Phase 1	35	Industry	Interventional	401	2015-01-01	2018-12-01	2019-02-18	2014-10-13		2019-08-28	University of California, San Francisco, California, United States|Roswell Park Cancer Institute, Buffalo, New York, United States|Central Texas Veterans Health Care System, Temple, Texas, United States|University of Washington/Seattle Cancer Care Alliance, Seattle, Washington, United States|St. Vincent's Hospital Sydney, Darlinghurst, New South Wales, Australia|Monash Medical Centre, Clayton, Vi…	https://ClinicalTrials.gov/show/NCT02262910
Bispecific	tetravalent	Fc-based	IgG-modified	scFv2-Fc-scFv2	ADAPTIR	APVO436	R	CD3 | CD123	NCT03647800	Study of APVO436 in Patients With AML or MDS	Recruiting	No Results Available	AML|MDS	Hematologic	Biological: APVO436	Aptevo Research and Development LLC|Aptevo Therapeutics	Phase 1	108	Industry	Interventional	Protocol 5001	2018-12-13	2022-12-15	2023-06-15	2018-08-27		2021-02-21	Sylvester Comprehensive Cancer Center/UMHC, Miami, Florida, United States|The University of Kansas Clinical Research Center, Westwood, Kansas, United States|Roswell Park Cancer Institute, Buffalo, New York, United States|The Ohio State University Wexner Medical Center/James Cancer Hospital, Columbus, Ohio, United States|Greenville Health System, Institute for Translational Oncology Research, Gree…	https://ClinicalTrials.gov/show/NCT03647800
Bispecific	bivalent	Fc-based	IgG-modified	scFv-Fab-Fc	XmAb	AMG 424	R	CD 3 | CD38	NCT03445663	Study Evaluating AMG 424 in Subjects With Multiple Myeloma	Terminated	No Results Available	Relapsed/ Refractory Multiple Myeloma	Solid		Amgen	Phase 1	27	Industry	Interventional	20160445	2018-07-31	2020-06-19	2020-06-19	2018-02-26		2020-11-03	Research Site, Scottsdale, Arizona, United States|Research Site, San Francisco, California, United States|Research Site, Jacksonville, Florida, United States|Research Site, Rochester, Minnesota, United States|Research Site, Charlotte, North Carolina, United States|Research Site, Winston-Salem, North Carolina, United States|Research Site, Cleveland, Ohio, United States|Research Site, Seattle, Wash…	https://ClinicalTrials.gov/show/NCT03445663
Bispecific	bivalent	Fc-based	IgG-modified	scFv-Fab-Fc	BEAT	GBR 1302	R	CD3 | HER2	NCT02829372	Phase 1 Study of Single Agent GBR 1302 in Subjects With HER2 Positive Cancers	Terminated	No Results Available	HER2 Expressing Solid Tumours	Solid		Ichnos Sciences SA|Glenmark Pharmaceuticals S.A.	Phase 1	36	Industry	Interventional	GBR 1302-101|2015-002926-38	2016-05-01	2019-05-01	2019-05-01	2016-07-12		2020-10-09	Glenmark Investigational Site 204, Fairway, Kansas, United States|Glenmark Investigational Site 209, Detroit, Michigan, United States|Glenmark Investigational Site 201, Dallas, Texas, United States|Glenmark Investigational Site 203, Salt Lake City, Utah, United States|Glenmark Investigational Site 103, Berlin, Germany|Glenmark Investigational Site 102, Cologne, Germany|Glenmark Investigational Si…	https://ClinicalTrials.gov/show/NCT02829372
Bispecific	bivalent	Fc-based	IgG-modified	scFv-Fab-Fc	BEAT	ISB 1302 (GBR 1302)	R	CD3 | HER2	NCT03983395	Study of ISB 1302 (CD3 Bispecific Ab) in HER2-positive Metastatic Breast Cancer	Recruiting	No Results Available	Breast Cancer	Solid	Biological: ISB 1302 250 ng/kg|Biological: ISB 1302 325 ng/kg|Biological: ISB 1302 325 ng/kg-D1;425 ng/kg -D8,D15,D22|Biological: ISB 1302 325 ng/kg-D1;550 ng/kg -D8,D15,D22|Biological: ISB 1302 325ng/kgD1;550 ng/kg D8;700 ng/kgD15,22|Biological: ISB 1302 325ng/kg D1;550 ng/kg D8;900 ng/kg D15,22|Biological: ISB 1302 escalating doses,1200 ng/kg D15,22|Biological: ISB 1302 at the MTD and/or RP2D d…	Ichnos Sciences SA|Glenmark Pharmaceuticals S.A.	Phase 1|Phase 2	158	Industry	Interventional	ISB 1302-103|IND Number 131316	2020-04-08	2021-08-31	2022-01-30	2019-06-12		2020-10-09	Ichnos Investigational Site 1, Gilbert, Arizona, United States|Ichnos Investigational Site 5, Los Angeles, California, United States|Ichnos Investigational Site 4, Louisville, Kentucky, United States|Ichnos Investigational Site 2, Detroit, Michigan, United States|Ichnos Investigational Site 3, Philadelphia, Pennsylvania, United States	https://ClinicalTrials.gov/show/NCT03983395
Bispecific	bivalent	Fc-based	IgG-modified	scFv-Fab-Fc	BEAT	ISB 1342 (GBR 1342)	R	CD3 | CD38	NCT03309111	Study of ISB 1342, a CD38/CD3 Bispecific Antibody, in Subjects With Previously Treated Multiple Myeloma	Recruiting	No Results Available	Multiple Myeloma	Solid	Biological: ISB 1342	Ichnos Sciences SA|Glenmark Pharmaceuticals S.A.	Phase 1|Phase 2	125	Industry	Interventional	ISB 1342-101|2016-005253-20	2017-10-16	2021-02-01	2021-02-01	2017-10-13		2020-10-09	Ichnos Investigational Site 2, Little Rock, Arkansas, United States|Ichnos Investigational Site 10, Denver, Colorado, United States|Ichnos Investigational Site 3, Baltimore, Maryland, United States|Ichnos Investigational Site 1, Hackensack, New Jersey, United States|Ichnos Investigational Site 6, New York, New York, United States|Ichnos Investigational Site 4, New York, New York, United States|Ic…	https://ClinicalTrials.gov/show/NCT03309111
Bispecific	bivalent	Fc-based	IgG-modified	scFv-Fab-Fc	YBODY	M701	R	CD3 | EpCAM	NCT04501744	A Study of M701 (EpCAM and CD3) in Malignant Ascites	Recruiting	No Results Available	Malignant Ascites|Cancer	Solid	Drug: Cohort 1 of M701|Drug: Cohort 2 of M701|Drug: Cohort 3 of M701|Drug: Cohort 4 of M701|Drug: Cohort 5 of M701|Drug: Cohort 6 of M701|Drug: Cohort 7 of M701	Wuhan YZY Biopharma Co., Ltd.	Phase 1	42	Industry	Interventional	M70102	2018-10-30	2021-01-31	2021-06-30	2020-08-06		2020-08-06	The 307th Hospital of Chinese People's Liberation Army, Beijing, Beijing, China|Tongji Hospital of Tongji Medical College,Huazhong University of Science and Technology, Wuhan, Hubei, China	https://ClinicalTrials.gov/show/NCT04501744
Bispecific	bivalent	Fc-based	IgG-modified	scFv-Fab-Fc	YBODY	M802	R	CD3 | HER2	NCT04501770	A Study of M802 (HER2 and CD3) in HER2-Positive Advanced Solid Tumors	Recruiting	No Results Available	HER2-Positive Solid Tumors	Solid	Drug: Chort 1 of M802|Drug: Chort 2 of M802|Drug: Cohort 3 of M802|Drug: Cohort 4 of M802|Drug: Cohort 5 of M802|Drug: Cohort 6 of M802|Drug: Cohort 7 of M802|Drug: Cohort 8 of M802	Wuhan YZY Biopharma Co., Ltd.	Phase 1	32	Industry	Interventional	M802001	2018-09-17	2020-12-31	2021-03-31	2020-08-06		2020-08-06	Fudan University Shanghai cancer center, Shanghai, Shanghai, China	https://ClinicalTrials.gov/show/NCT04501770
Bispecific	bivalent	Fc-based	IgG-modified	scFv-Fab-Fc	XmAb	XmAb13676 (Plamotamab)	R	CD3 | CD20	NCT02924402	Study to Evaluate Safety and Tolerability of XmAb13676 in Patients With CD20-expressing Hematologic Malignancies	Recruiting	No Results Available	B-cell Non-Hodgkins Lymphoma|Chronic Lymphocytic Leukemia	Hematologic	Biological: XmAb13676	Xencor, Inc.|ICON Clinical Research	Phase 1	216	Industry	Interventional	XmAb13676-01	2016-10-01	2021-08-01	2025-10-01	2016-10-05		2020-09-14	Moores UC San Diego Cancer Center, La Jolla, California, United States|Mayo Clinic, Jacksonville, Florida, United States|Northside Hospital, Atlanta, Georgia, United States|Northwestern University, Chicago, Illinois, United States|University of Michigan, Ann Arbor, Michigan, United States|The Ohio State University Wexner Medical Center and James Cancer Hospital, Columbus, Ohio, United States|MD A…	https://ClinicalTrials.gov/show/NCT02924402
Bispecific	bivalent	Fc-based	IgG-modified	scFv-Fab-Fc	XmAb	XmAb14045 (Vibecotamab)	R	CD3 | CD123	NCT02730312	PH 1 Study to Evaluate Safety and Tolerability of XmAb14045 in Patients With CD123-expressing Hematologic Malignancies	Recruiting	No Results Available	Acute Myelogenous Leukemia|B-cell Acute Lymphoblastic Leukemia|Blastic Plasmacytoid Dendritic Cell Neoplasm|Chronic Myeloid Leukemia, Blast Crisis	Hematologic	Biological: XmAb14045	Xencor, Inc.|ICON Clinical Research	Phase 1	145	Industry	Interventional	XmAb14045-01	2016-08-01	2020-08-01	2021-02-01	2016-04-06		2020-04-08	Mayo Clinic Jacksonville, Jacksonville, Florida, United States|Emory University Hospital Midtown, Atlanta, Georgia, United States|Winship Cancer Institute, Emory University, Atlanta, Georgia, United States|Blood and Marrow Transplant Group of Georgia, Atlanta, Georgia, United States|Northside Hospital, Atlanta, Georgia, United States|The University of Chicago Medical Center, Chicago, Illinois, Un…	https://ClinicalTrials.gov/show/NCT02730312
Bispecific	bivalent	Fc-based	IgG-modified	scFv-Fab-Fc	XmAb	XmAb18087 (Tidutamab)	R	CD3 | SSTR2	NCT03411915	A Study of XmAbÂ®18087 in Subjects With NET and GIST	Recruiting	No Results Available	Neuroendocrine Tumor|Gastrointestinal Neoplasm	Solid	Biological: XmAb18087	Xencor, Inc.|ICON plc	Phase 1	87	Industry	Interventional	XmAb18087-01|DUET-1	2018-01-22	2021-03-01	2021-06-01	2018-01-26		2020-12-09	Mayo Clinic, Phoenix, Arizona, United States|City of Hope Medical Center, Duarte, California, United States|Cedars-Sinai Medical Center, Samuel Oschin Comprehensive Cancer Institute, Los Angeles, California, United States|Stanford Cancer Center, Palo Alto, California, United States|University of Colorado, Anschutz Medical Campus, Aurora, Colorado, United States|Mayo Clinic, Jacksonville, Florida,…	https://ClinicalTrials.gov/show/NCT03411915
Bispecific	bivalent	Fc-based	IgG-modified	scFv-Fab-Fc	XmAb	XmAb18087 (Tidutamab)	R	CD3 | SSTR2	NCT04590781	Safety and Efficacy of XmAb18087 Â± Pembrolizumab in Advanced Merkel Cell Carcinoma or Extensive-stage Small Cell Lung Cancer	Not yet recruiting	No Results Available	Merkel Cell Carcinoma|Small Cell Lung Cancer	Hematologic	Biological: XmAb18087|Drug: XmAb18087 Â± Pembrolizumab	Xencor, Inc.|ICON plc	Phase 1|Phase 2	142	Industry	Interventional	XmAb18087-02|DUET 1-02	2021-03-31	2023-12-01	2024-03-01	2020-10-19		2020-10-19		https://ClinicalTrials.gov/show/NCT04590781
Bispecific	bivalent	Fc-based	IgG-modified	scFv-Fab-Fc	XmAb	XmAb20717 (XmAb717)	C	PD-1 | CTLA-4	NCT03517488	A Study of XmAbÂ®20717 in Subjects With Selected Advanced Solid Tumors	Recruiting	No Results Available	Melanoma|Breast Carcinoma|Hepatocellular Carcinoma|Urothelial Carcinoma|Squamous Cell Carcinoma of the Head and Neck|Renal Cell Carcinoma|Colorectal Carcinoma|Non-small Cell Lung Carcinoma|Gastric or Gastroesophageal Junction Adenocarcinoma|Endometrial Carcinoma|Mesothelioma|Neuroendocrine Carcinoma|Cervical Cancer|Small Cell Lung Carcinoma|Squamous Cell Carcinoma of the Anus|Castration-Resistant…	Hematologic	Biological: XmAb20717	Xencor, Inc.|ICON plc	Phase 1	154	Industry	Interventional	XmAb20717-01|DUET-2	2018-07-10	2020-12-01	2021-03-01	2018-05-07		2020-05-14	Cedars-Sinai Medical Center, Samuel Oschin Comprehensive Cancer Institute, Los Angeles, California, United States|UCLA Hematology-Oncology Clinic (Westwood), Los Angeles, California, United States|University of California San Diego Moores Cancer Center, San Diego, California, United States|University of California San Francisco Medical Center, San Francisco, California, United States|Emory Univer…	https://ClinicalTrials.gov/show/NCT03517488
Bispecific	bivalent	Fc-based	IgG-modified	scFv-Fab-Fc	XmAb	XmAb22841 (XmAb841)	C	CTLA-4 | LAG-3	NCT03849469	A Study of XmAbÂ®22841 Monotherapy & in Combination w/ Pembrolizumab in Subjects w/ Selected Advanced Solid Tumors	Recruiting	No Results Available	Melanoma|Cervical Carcinoma|Pancreatic Carcinoma|Triple Negative Breast Cancer|Hepatocellular Carcinoma|Urothelial Carcinoma|Squamous Cell Carcinoma of the Head and Neck|Nasopharyngeal Carcinoma|Renal Cell Carcinoma|Non-small Cell Lung Carcinoma|Small Cell Lung Carcinoma|Gastric or Gastroesophageal Junction Adenocarcinoma|Advanced or Metastatic Solid Tumors|Prostate Carcinoma|MSI-H|Mismatch Repai…	Solid	Biological: XmAbÂ®22841|Biological: Pembrolizumab (KeytrudaÂ®)	Xencor, Inc.|ICON Clinical Research	Phase 1	242	Industry	Interventional	XmAb22841-01|DUET-4	2019-05-29	2026-09-01	2027-03-01	2019-02-21		2020-09-23	UCSD Medical Center - Encinitas, Encinitas, California, United States|Koman Family Outpatient Pavilion, La Jolla, California, United States|UC San Diego Medical Center - La Jolla (Jacobs Medical Center / Thornton Pavilion), La Jolla, California, United States|UCSD Altman Clinical and Translational Research Institute Building (ACTRI), La Jolla, California, United States|UCSD Perlman Medical Office…	https://ClinicalTrials.gov/show/NCT03849469
Bispecific	bivalent	Fc-based	IgG-modified	scFv-Fab-Fc	XmAb	XmAb23104 (XmAb104)	C	PD-1 | ICOS	NCT03752398	A Study of XmAbÂ®23104 in Subjects With Selected Advanced Solid Tumors (DUET-3)	Recruiting	No Results Available	Melanoma (Excluding Uveal Melanoma)|Cervical Carcinoma|Pancreatic Carcinoma|Breast Carcinoma That is Estrogen Receptor, Progesterone Receptor, and Her2 Negative|Hepatocellular Carcinoma|Urothelial Carcinoma|Squamous Cell Carcinoma of the Head and Neck|Nasopharyngeal Carcinoma|Renal Cell Carcinoma|Colorectal Carcinoma|Endometrial Carcinoma|Non-small Cell Lung Carcinoma|Small Cell Lung Cancer|Gastr…	Solid	Biological: XmAbÂ®23104|Biological: YervoyÂ® (ipilimumab)	Xencor, Inc.|ICON plc	Phase 1	234	Industry	Interventional	XmAb23104-01|DUET-3	2019-05-01	2024-09-01	2025-03-01	2018-11-26		2020-12-22	UC San Diego Moores Cancer Center, San Diego, California, United States|University of Colorado Hospital - Anschutz Cancer Pavilion, Aurora, Colorado, United States|Sarah Cannon Research Institute at HealthONE, Denver, Colorado, United States|Florida Cancer Specialists, Sarasota, Florida, United States|Emory University, Atlanta, Georgia, United States|Washington University School of Medicine Sitem…	https://ClinicalTrials.gov/show/NCT03752398
Bispecific	bivalent	Fc-based	IgG-modified	scFv-Fab-Fc	Azymetric	Zanidatamab (ZW25)	C	HER2 | HER2	NCT02892123	Trial of ZW25 (Zanidatamab) in Patients With Advanced HER2-expressing Cancers	Recruiting	No Results Available	HER2-expressing Cancers	Solid	Drug: ZW25 (Zanidatamab)|Combination Product: Paclitaxel|Combination Product: Capecitabine|Combination Product: Vinorelbine	Zymeworks Inc.	Phase 1	280	Industry	Interventional	ZWI-ZW25-101	2016-09-01	2022-01-31	2022-03-31	2016-09-08		2020-10-27	University of Alabama, Birmingham, Alabama, United States|USC/Norris Cancer Center, Los Angeles, California, United States|Hoag Family Cancer Institute, Newport Beach, California, United States|University of Colorado Cancer Center, Aurora, Colorado, United States|Rush University Medical Center, Chicago, Illinois, United States|Sarah Cannon - Tennessee Oncology, Nashville, Tennessee, United States…	https://ClinicalTrials.gov/show/NCT02892123
Bispecific	bivalent	Fc-based	IgG-modified	scFv-Fab-Fc	Azymetric	Zanidatamab (ZW25)	C	HER2 | HER2	NCT03929666	A Safety and Efficacy Study of ZW25 (Zanidatamab) Plus Combination Chemotherapy in HER2-expressing Gastroesophageal Adenocarcinoma	Recruiting	No Results Available	HER2-expressing Gastroesophageal Adenocarcinoma	Solid	Drug: ZW25 (Zanidatamab)|Drug: Capecitabine|Drug: Cisplatin|Drug: Fluorouracil|Drug: Leucovorin|Drug: Oxaliplatin	Zymeworks Inc.	Phase 2	146	Industry	Interventional	ZWI-ZW25-201	2019-08-29	2022-02-28	2023-01-31	2019-04-29		2020-10-19	USC/Norris Comprehensive Cancer Center, Los Angeles, California, United States|H. Lee Moffitt Cancer Center, Tampa, Florida, United States|Memorial Sloan Kettering Cancer Center, New York, New York, United States|Fox Chase Cancer Center, Philadelphia, Pennsylvania, United States|Sarah Cannon Research Institute, Nashville, Tennessee, United States|MD Anderson Cancer Center, Houston, Texas, United …	https://ClinicalTrials.gov/show/NCT03929666
Bispecific	bivalent	Fc-based	IgG-modified	scFv-Fab-Fc	Azymetric	Zanidatamab (ZW25)	C	HER2 | HER2	NCT04224272	A Study of ZW25 (Zanidatamab) With Palbociclib Plus Fulvestrant in Patients With HER2+/HR+ Advanced Breast Cancer	Recruiting	No Results Available	HER2+/HR+ Breast Cancer	Solid	Drug: ZW25 (Zanidatamab)|Drug: Palbociclib|Drug: Fulvestrant	Zymeworks Inc.	Phase 2	86	Industry	Interventional	ZWI-ZW25-202|2019-002956-18	2020-06-10	2022-04-30	2023-06-30	2020-01-13		2021-02-09	UCLA Hematology/Oncology Parkside, Santa Monica, California, United States|Sarah Cannon Research Institute, Nashville, Tennessee, United States|South Texas Accelerated Research Therapeutics, San Antonio, Texas, United States|The Ottawa Hospital Cancer Centre, Ottawa, Ontario, Canada|Hospital General Universitario de Elche, Elche, Alicante, Spain|IOB-Hospital QuirÃ³nsalud Barcelona, Barcelona, Spa…	https://ClinicalTrials.gov/show/NCT04224272
Bispecific	bivalent	Fc-based	IgG-modified	scFv-Fab-Fc	Azymetric	Zanidatamab (ZW25)	C	HER2 | HER2	NCT04276493	Anti-HER2 Bispecific Antibody ZW25 Activity in Combination With Chemotherapy With/Without Tislelizumab	Recruiting	No Results Available	Breast Cancer|Gastric Cancer|Gastroesophageal Junction Cancer	Solid	Biological: ZW25|Drug: Docetaxel|Biological: Tislelizumab|Drug: Capecitabine|Drug: Oxaliplatin	BeiGene	Phase 1|Phase 2	50	Industry	Interventional	BGB-A317-ZW25-101	2020-03-26	2022-03-31	2025-08-31	2020-02-19		2020-04-10	National Cancer Center, Goyang-si, Korea, Republic of|Seoul National University Bundang Hospital, Seongnam-si, Korea, Republic of|Seoul National University Hospital, Seoul, Korea, Republic of|Severance Hospital, Yonsei University, Seoul, Korea, Republic of|Asan Medical Center, Seoul, Korea, Republic of|Gangnam Severance Hospital, Yonsei University, Seoul, Korea, Republic of|Samsung Medical Center…	https://ClinicalTrials.gov/show/NCT04276493
Bispecific	bivalent	Fc-based	IgG-modified	scFv-Fab-Fc	Azymetric	Zanidatamab (ZW25)	C	HER2 | HER2	NCT04466891	A Study of ZW25 (Zanidatamab) in Subjects With Advanced or Metastatic HER2-Amplified Biliary Tract Cancers	Recruiting	No Results Available	HER2-amplified Biliary Tract Cancers	Solid	Drug: ZW25 (Zanidatamab)|Diagnostic Test: In situ hybridization (ISH)-based companion diagnostic assay|Diagnostic Test: Immunohistochemistry (IHC)-based companion diagnostic assay	Zymeworks Inc.|BeiGene, Ltd.	Phase 2	100	Industry|Other	Interventional	ZWI-ZW25-203|2020-000459-11	2020-10-01	2022-07-01	2023-01-01	2020-07-10		2021-02-10	City of Hope National Medical Center, Duarte, California, United States|Pacific Hematology Oncology Associates - Clinic/Outpatient Facility, San Francisco, California, United States|University of California Los Angeles, Santa Monica, California, United States|The Oncology Institute of Hope and Innovation, Whittier, California, United States|Advent Health Cancer Institute, Orlando, Florida, United…	https://ClinicalTrials.gov/show/NCT04466891
Bispecific	tetravalent	Fc-based	IgG-modified	tetra. DART-Fc	DART	MGD013 (Tebotelimab)	C	PD1 | LAG-3	NCT03219268	A Study of MGD013 in Patients With Unresectable or Metastatic Neoplasms	Recruiting	No Results Available	Advanced Solid Tumors|Hematologic Neoplasms|Gastric Cancer|Ovarian Cancer|GastroEsophageal Cancer|HER2-positive Breast Cancer|HER2-positive Gastric Cancer|DLBCL	Solid	Biological: MGD013|Biological: MGD013 in combination with margetuximab	MacroGenics|Zai Lab Co., Ltd.	Phase 1	445	Industry|Other	Interventional	CP-MGD013-01	2017-08-18	2021-07-01	2022-08-01	2017-07-17		2021-02-11	Banner MD Anderson Cancer Center, Gilbert, Arizona, United States|USC/Norris Comprehensive Cancer Center, Los Angeles, California, United States|UCLA Hematology & Oncology Clinic, Los Angeles, California, United States|Hoag Memorial Hospital Presbyterian, Newport Beach, California, United States|Florida Cancer Specialists & Research Institute, Sarasota, Florida, United States|University of Chicag…	https://ClinicalTrials.gov/show/NCT03219268
Bispecific	tetravalent	Fc-based	IgG-modified	tetra. DART-Fc	DART	MGD013 (Tebotelimab)	C	PD1 | LAG-3	NCT04634825	Enoblituzumab Plus Retifanlimab or Tebotelimab in Head and Neck Cancer	Recruiting	No Results Available	Head and Neck Cancer|Head and Neck Neoplasms|Head and Neck Squamous Cell Carcinoma	Hematologic	Biological: Enoblituzumab|Biological: Retifanlimab|Biological: Tebotelimab	MacroGenics	Phase 2	80	Industry	Interventional	CP-MGA271-06	2021-03-17	2024-04-01	2024-04-01	2020-11-18		2021-04-14	Comprehensive Cancer Centers of Nevada, Las Vegas, Nevada, United States	https://ClinicalTrials.gov/show/NCT04634825
Bispecific	tetravalent	Fc-based	IgG-modified	tetra. DART-Fc	DART	MGD019	C	PD-1 | CTLA-4	NCT03761017	MGD019 DARTÂ® Protein in Unresectable/Metastatic Cancer	Recruiting	No Results Available	Solid Tumor, Adult|Advanced Cancer|Squamous Cell Non Small Cell Lung Cancer|Colorectal Cancer	Solid	Biological: MGD019	MacroGenics	Phase 1	207	Industry	Interventional	CP-MGD019-01	2018-12-12	2022-01-01	2023-12-01	2018-12-03		2020-09-10	Massachusetts General Hospital, Boston, Massachusetts, United States|START Midwest, Grand Rapids, Michigan, United States|Providence Portland Medical Center, Portland, Oregon, United States|UPMC Hillman Cancer Center, Pittsburgh, Pennsylvania, United States|The Sarah Cannon Research Institute / Tennessee Oncology, Nashville, Tennessee, United States	https://ClinicalTrials.gov/show/NCT03761017
Bispecific	tetravalent	Fc-based	IgG-modified	VHH4-Fc	sdAb	INBRX-105 (ES101)	C	PD-L1 | 4-1BB	NCT03809624	Study of INBRX-105 in Patients With Solid Tumors	Recruiting	No Results Available	Metastatic Solid Tumors|Non-small Cell Lung Cancer|Melanoma|Head and Neck Squamous Cell Carcinoma|Gastric Adenocarcinoma|Renal Cell Carcinoma|Urothelial Carcinoma|Esophageal Adenocarcinoma	Hematologic	Drug: INBRX-105 - PDL1x41BB antibody	Inhibrx, Inc.	Phase 1	90	Industry	Interventional	Ph 1 INBRX-105	2019-01-30	2021-07-01	2021-12-01	2019-01-18		2021-01-22	HonorHealth Research Institute, Scottsdale, Arizona, United States|City of Hope, Duarte, California, United States|University of Colorado Health Sciences Center, Aurora, Colorado, United States|Emory University - Winship Cancer Institute, Atlanta, Georgia, United States|Massachusetts General Hospital, Boston, Massachusetts, United States|START Midwest, Grand Rapids, Michigan, United States|Abrams…	https://ClinicalTrials.gov/show/NCT03809624
Bispecific	tetravalent	Fc-based	IgG-modified	VHH4-Fc	sdAb	INBRX-105 (ES101)	C	PD-L1 | 4-1BB	NCT04009460	A Study of ES101 (PD-L1x4-1BB Bispecific Antibody) in Patients With Advanced Solid Tumors	Recruiting	No Results Available	Solid Tumors|Neoplasms|Malignant Tumor	Solid	Drug: ES101	Elpiscience Biopharma, Ltd.	Phase 1	180	Industry	Interventional	ES101-1001|CTR20190888	2019-06-28	2021-11-01	2022-07-01	2019-07-05		2020-02-06	Shanghai East Hospital, Shanghai, Shanghai, China	https://ClinicalTrials.gov/show/NCT04009460
Bispecific	tetravalent	Fc-based	IgG-modified	VHH4-Fc	sdAb	INBRX-105 (ES101)	C	PD-L1 | 4-1BB	NCT04841538	A Study of ES101 (PD-L1x4-1BB Bispecific Antibody) in Patients With Advanced Malignant Thoracic Tumors	Not yet recruiting	No Results Available	Thoracic Tumors|Non-small Cell Lung Cancer|Small Cell Lung Cancer	Solid	Drug: ES101	Elpiscience Biopharma, Ltd.	Phase 1|Phase 2	276	Industry	Interventional	ES101-2001	2021-05-31	2023-12-01	2024-05-01	2021-04-12		2021-04-12		https://ClinicalTrials.gov/show/NCT04841538
Bispecific	tetravalent	Fc-based	IgG-modified	VHH4-Fc	(Alphamab)	KN046	C	PD-L1 | CTLA-4	NCT04469725	KN046 (a Humanized PD-L1/CTLA4 Bispecific Single Domain Fc Fusion Protein Antibody) in Subjects With Thymic Carcinoma	Recruiting	No Results Available	Thymic Carcinoma	Solid	Drug: KN046	Jiangsu Alphamab Biopharmaceuticals Co., Ltd	Phase 2	66	Industry	Interventional	KN046-205	2020-12-02	2022-08-31	2023-08-31	2020-07-14		2020-12-07	Shanghai Chest Hospital, Shanghai, Shanghai, China	https://ClinicalTrials.gov/show/NCT04469725
Bispecific	tetravalent	Fc-based	IgG-modified	VHH4-Fc	(Alphamab)	KN046	C	PD-L1 | CTLA-4	NCT04542837	The Study of KN046 in Combination With Lenvatinib in Advanced Hepatocellular Carcinoma	Not yet recruiting	No Results Available	HCC	Hematologic	Biological: KN046|Drug: Lenvatinib	Beijing Cancer Hospital	Phase 2	30	Other	Interventional	20200825	2020-09-11	2021-12-10	2023-05-21	2020-09-09		2020-09-09		https://ClinicalTrials.gov/show/NCT04542837
Bispecific	unclear	Fc-based	unknown	unknown	Agenus' BiS	AGEN1223	unknown	undisclosed	NCT04156100	A Study in Subjects With Advanced Solid Tumors	Recruiting	No Results Available	Advanced Solid Tumor	Solid	Drug: AGEN1223	Agenus Inc.	Phase 1	40	Industry	Interventional	C-900-01	2019-12-10	2023-02-14	2024-02-14	2019-11-07		2020-12-16	HonorHealth Research Institute, Scottsdale, Arizona, United States|University of Southern California, Los Angeles, California, United States|University of Miami/Sylvester Comprehensive Cancer Center, Miami, Florida, United States|Abramson Cancer Center at the University of Pennsylvania, Philadelphia, Pennsylvania, United States	https://ClinicalTrials.gov/show/NCT04156100
Bispecific	bivalent	Fc-based	unknown	unknown	(Genentech)	BTRC4017A (RG6194)	R	CD3 | HER2	NCT03448042	A Phase I Study of BTRC4017A in Participants With Locally Advanced or Metastatic HER2-Expressing Cancers	Recruiting	No Results Available	Solid Tumors	Hematologic	Drug: BTRC4017A	Genentech, Inc.	Phase 1	449	Industry	Interventional	GO40311	2018-06-06	2023-06-29	2023-06-30	2018-02-27		2021-03-18	Yale University, New Haven, Connecticut, United States|Washington University; Wash Uni. Sch. Of Med, Saint Louis, Missouri, United States|Memorial Sloan Kettering Cancer Center, New York, New York, United States|Sarah Cannon Research Institute, Nashville, Tennessee, United States|MD Anderson Cancer Center, Houston, Texas, United States|Peter MacCallum Cancer Centre; Medical Oncology, Melbourne, V…	https://ClinicalTrials.gov/show/NCT03448042
Bispecific	unclear	Fc-based	unknown	unknown	(Roche)	RO7247669 (RG6139)	C	PD1 | LAG-3	NCT04140500	Dose Escalation Study of a PD1-LAG3 Bispecific Antibody in Patients With Advanced and/or Metastatic Solid Tumors	Recruiting	No Results Available	Solid Tumors|Metastatic Melanoma|Non-small Cell Lung Cancer|Esophageal Squamous Cell Carcinoma	Solid	Drug: RO7247669	Hoffmann-La Roche	Phase 1	320	Industry	Interventional	NP41300|2019-000779-18	2019-11-11	2022-06-14	2022-06-14	2019-10-28		2021-02-03	Rigshospitalet; Fase 1 Enhed - Onkologi, KÃ¸benhavn Ã˜, Denmark|Hadassah University Hospital - Ein Kerem; Oncology, Jerusaelm, Israel|Rabin MC; Davidof Center - Oncology Institute, Petach Tikva, Israel|Chaim Sheba medical center, Oncology division, Ramat Gan, Israel|Seoul National University Bundang Hospital, Seongnam-si, Korea, Republic of|Seoul National University Hospital, Seoul, Korea, Republ…	https://ClinicalTrials.gov/show/NCT04140500
Bispecific	bivalent	Fc-free	Fab-based	Fab2	BsFab	CD19 | CD64	C	4G7 | H22	NCT00014560	Antibody Therapy in Treating Patients With Refractory or Relapsed Non-Hodgkin's Lymphoma or Chronic Lymphocytic Leukemia	Terminated	Has Results	Leukemia|Lymphoma	Hematologic		Dartmouth-Hitchcock Medical Center|National Cancer Institute (NCI)	Phase 1	3	Other|NIH	Interventional	CDR0000068556|P30CA023108|DMS-9806|NCI-G01-1936	2000-09-28	2003-02-14	2003-02-14	2003-07-30	2013-08-05	2018-05-03	Norris Cotton Cancer Center, Lebanon, New Hampshire, United States	https://ClinicalTrials.gov/show/NCT00014560
Bispecific	bivalent	Fc-free	Fab-based	Fab2	(Medarex)	MDX447	C	FcγRI | EGFR	NCT00005813	Bispecific Antibody Plus White Blood Cells in Treating Patients With Recurrent or Refractory Glioblastoma Multiforme	Completed	No Results Available	Brain and Central Nervous System Tumors	Solid	Biological: bispecific antibody MDX447|Biological: lymphokine-activated killer cells|Procedure: conventional surgery	Dartmouth-Hitchcock Medical Center|National Cancer Institute (NCI)	Phase 1	0	Other|NIH	Interventional	D9705|P30CA023108|NCI-G00-1783	1997-03-01	2003-01-01	2003-01-01	2003-05-20		2011-10-27	Dartmouth-Hitchcock Medical Center, Lebanon, New Hampshire, United States	https://ClinicalTrials.gov/show/NCT00005813
Bispecific	bivalent	Fc-free	Fv-based	BiTE	BiTE	AMG 420 (BI 836909)	R	CD3 | BCMA	NCT02514239	Phase I Dose Escalation of i.v. BI 836909 Monotherapy in Last Line Multiple Myeloma Patients	Completed	No Results Available	Multiple Myeloma	Hematologic	Drug: BI 836909	Boehringer Ingelheim	Phase 1	43	Industry	Interventional	1351.1|2014-004896-22	2015-07-08	2018-07-17	2020-07-02	2015-08-03		2020-07-09	HOP Claude Huriez, Lille, France|HOP HÃ´tel-Dieu, Nantes, France|INS Universitaire du Cancer, Toulouse, France|UniversitÃ¤tsklinikum Ulm, Ulm, Germany|UniversitÃ¤tsklinikum WÃ¼rzburg, WÃ¼rzburg, Germany	https://ClinicalTrials.gov/show/NCT02514239
Bispecific	bivalent	Fc-free	Fv-based	BiTE	BiTE	AMG 420 (BI 836909)	R	CD3 | BCMA	NCT03836053	Assessment of AMG 420 in Subjects With Relapsed and/or Refractory Multiple Myeloma	Active, not recruiting	No Results Available	Relapsed and/or Refractory Multiple Myeloma	Solid	Drug: AMG 420	Amgen	Phase 1	23	Industry	Interventional	20160370	2019-03-04	2022-02-05	2025-02-03	2019-02-11		2021-03-15	Research Site, Park Ridge, Illinois, United States|Research Site, Boston, Massachusetts, United States|Research Site, New York, New York, United States|Research Site, Winston-Salem, North Carolina, United States|Research Site, Fitzroy, Victoria, Australia|Research Site, Haine-Saint-Paul, La LouviÃ¨re, Belgium|Research Site, Yvoir, Belgium|Research Site, St. Gallen, Switzerland	https://ClinicalTrials.gov/show/NCT03836053
Bispecific	bivalent	Fc-free	Fv-based	BiTE	BiTE	Blinatumomab	R	CD3 | CD19	NCT00560794	Phase II Study of the BiTEÂ® Blinatumomab (MT103) in Patients With Minimal Residual Disease of B-precursor Acute Lymphoblastic Leukemia (ALL)	Completed	Has Results	Acute Lymphoblastic Leukemia	Hematologic	Biological: Blinatumomab (MT103)	Amgen Research (Munich) GmbH	Phase 2	21	Industry	Interventional	MT103-202|2006-006520-19	2008-01-01	2009-09-01	2014-11-01	2007-11-20	2015-01-07	2015-01-26	UniversitÃ¤tsklinikum Ulm, Ulm, Baden-WÃ¼rttemberg, Germany|Julius-Maximilians-UniversitÃ¤t WÃ¼rzburg, WÃ¼rzburg, Bayern, Germany|Klinikum der J.W. Goethe UniversitÃ¤t, Frankfurt, Hessen, Germany|UniversitÃ¤tsklinikum MÃ¼nster, MÃ¼nster, Nordrhein-Westfalen, Germany|UniversitÃ¤tsklinikum Carl Gustav Carus, Dresden, Sachsen, Germany|UniversitÃ¤tsklinikum Schleswig-Holstein im StÃ¤dtischen Krankenh…	https://ClinicalTrials.gov/show/NCT00560794
Bispecific	bivalent	Fc-free	Fv-based	BiTE	BiTE	Blinatumomab	R	CD3 | CD19	NCT01207388	Confirmatory Phase II Study of Blinatumomab (MT103) in Patients With Minimal Residual Disease of B-precursor Acute Lymphoblastic Leukemia (ALL)	Completed	Has Results	B-cell Acute Lymphoblastic Leukemia	Hematologic	Drug: Blinatumomab	Amgen Research (Munich) GmbH	Phase 2	116	Industry	Interventional	MT103-203	2010-11-01	2014-02-01	2019-01-07	2010-09-22	2015-02-12	2020-02-10	1102 - LKH Graz, Graz, Austria|1107 - Krankenhaus der Elisabethinen, Linz, Austria|1106, Salzburg, Austria|1101 - AKH Wien, Vienna, Austria|1504, Antwerpen, Belgium|1502 - Cliniques Universitaires de Saint-Luc, Brussels, Belgium|1505, BrÃ¼gge, Belgium|1503, Gent, Belgium|1501 - Cliniques Universitaires UCL de Mont Godinne, Yvoir, Belgium|1211 - CHU d'Angers, Angers, France|1210 - CHU de BesanÃ§on…	https://ClinicalTrials.gov/show/NCT01207388
Bispecific	bivalent	Fc-free	Fv-based	BiTE	BiTE	Blinatumomab	R	CD3 | CD19	NCT01209286	Study of the BiTEÂ® Blinatumomab (MT103) in Adult Patients With Relapsed/Refractory B-Precursor Acute Lymphoblastic Leukemia (ALL)	Completed	Has Results	B-ALL	Hematologic	Biological: Blinatumomab	Amgen Research (Munich) GmbH	Phase 2	36	Industry	Interventional	MT103-206	2010-10-01	2012-03-01	2016-10-01	2010-09-27	2015-01-07	2017-03-06	Frankfurt, Germany|Freiburg, Germany|Hannover, Germany|Kiel, Germany|MÃ¼nster, Germany|Regensburg, Germany|TÃ¼bingen, Germany|Ulm, Germany|WÃ¼rzburg, Germany	https://ClinicalTrials.gov/show/NCT01209286
Bispecific	bivalent	Fc-free	Fv-based	BiTE	BiTE	Blinatumomab	R	CD3 | CD19	NCT01466179	Clinical Study With Blinatumomab in Patients With Relapsed/Refractory B-precursor Acute Lymphoblastic Leukemia (ALL)	Completed	Has Results	Acute Lymphoblastic Leukemia	Hematologic	Biological: Blinatumomab	Amgen Research (Munich) GmbH	Phase 2	225	Industry	Interventional	MT103-211|2011-002257-61	2011-12-01	2013-10-01	2017-01-01	2011-11-06	2015-01-22	2017-08-18	City of Hope, Duarte, California, United States|University of California Los Angeles, Los Angeles, California, United States|Winship Cancer Institute of Emory University, Atlanta, Georgia, United States|Rush University Medical Center, Chicago, Illinois, United States|University of Chicago, Chicago, Illinois, United States|Dana Farber Institute, Boston, Massachusetts, United States|Barbara Ann Kar…	https://ClinicalTrials.gov/show/NCT01466179
Bispecific	bivalent	Fc-free	Fv-based	BiTE	BiTE	Blinatumomab	R	CD3 | CD19	NCT01471782	Clinical Study With Blinatumomab in Pediatric and Adolescent Patients With Relapsed/Refractory B-precursor Acute Lymphoblastic Leukemia	Completed	Has Results	Acute Lymphoblastic Leukemia	Hematologic	Biological: Blinatumomab	Amgen Research (Munich) GmbH	Phase 1|Phase 2	93	Industry	Interventional	MT103-205|2010-024264-18	2012-01-01	2014-08-01	2016-05-01	2011-11-16	2017-02-08	2017-02-08	Children's Hospital Denver, Aurora, Colorado, United States|Children's Healthcare of Atlanta at Egleston, Atlanta, Georgia, United States|Washington University, ST. Louis, Missouri, United States|Memorial Sloan Kettering, New York, New York, United States|Cincinnati Children's Hospital Medical Center, Cincinnati, Ohio, United States|Children's Hospital of Philadelphia, Philadelphia, Pennsylvania,…	https://ClinicalTrials.gov/show/NCT01471782
Bispecific	bivalent	Fc-free	Fv-based	BiTE	BiTE	Blinatumomab	R	CD3 | CD19	NCT01741792	Clinical Study With Blinatumomab in Patients With Relapsed/Refractory Diffuse Large B-cell Lymphoma (DLBCL)	Completed	Has Results	Diffuse Large B-cell Lymphoma	Hematologic	Drug: Blinatumomab	Amgen Research (Munich) GmbH	Phase 2	25	Industry	Interventional	MT103-208|2011-005781-38	2012-07-01	2014-07-01	2015-09-01	2012-12-05	2015-07-27	2017-01-06	UniversitÃ¤tsmedizin, GÃ¶ttingen, Germany|UniversitÃ¤tsklinikum des Saarlandes, Homburg, Germany|UniversitÃ¤tsklinikum Schleswig Holstein, Kiel, Germany|Klinikum der Johannes-Gutenberg UniversitÃ¤t, Mainz, Germany|UniversitÃ¤tsklinikum, Ulm, Germany|UniversititÃ¤tsklinikum, WÃ¼rzburg, Germany	https://ClinicalTrials.gov/show/NCT01741792
Bispecific	bivalent	Fc-free	Fv-based	BiTE	BiTE	Blinatumomab	R	CD3 | CD21	NCT02393859	Phase 3 Trial of Blinatumomab vs Standard Chemotherapy in Pediatric Subjects With HIgh-Risk (HR) First Relapse B-precursor Acute Lymphoblastic Leukemia (ALL)	Active, not recruiting	Has Results	Leukemia, Acute Lymphoblastic	Hematologic	Drug: Blinatumomab|Drug: Dexamethasone|Drug: Vincrisitne|Drug: Daunorubicin|Drug: Methotrexate|Drug: Ifosfamide|Drug: PEG-asparaginase|Drug: Erwinia-asparaginase	Amgen	Phase 3	111	Industry	Interventional	20120215|2014-002476-92	2015-11-10	2019-07-17	2022-11-14	2015-03-20	2020-07-13	2020-12-08	Research Site, Ciudad Autonoma de Buenos Aires, Buenos Aires, Argentina|Research Site, Randwick, New South Wales, Australia|Research Site, Westmead, New South Wales, Australia|Research Site, South Brisbane, Queensland, Australia|Research Site, Parkville, Victoria, Australia|Research Site, Graz, Austria|Research Site, Innsbruck, Austria|Research Site, Wien, Austria|Research Site, Brussels, Belgium…	https://ClinicalTrials.gov/show/NCT02393859
Bispecific	bivalent	Fc-free	Fv-based	BiTE	BiTE	Blinatumomab	R	CD3 | CD19	NCT02744768	D-ALBA Frontline Sequential Dasatinib and Blinatumomab in Adult Philadelphia Positive Acute Lymphoblastic Leukemia	Recruiting	No Results Available	Acute Lymphoblastic Leukemia	Hematologic	Drug: Dasatinib|Drug: Blinatumomab	Gruppo Italiano Malattie EMatologiche dell'Adulto	Phase 2	60	Other	Interventional	LAL2116	2017-05-31	2021-06-01	2021-06-01	2016-04-20		2018-03-22	U.O.C. Ematologia e Terapia Cellulare - Ospedale "C. e G. Mazzoni" di Ascoli Piceno, Ascoli Piceno, Italy|Az.Ospedaliera S.G.Moscati, Avellino, Italy|UO Ematologia con trapianto-UniversitÃ degli Studi di Bari Aldo Moro, Bari, Italy|Azienda Ospedaliera - Papa Giovanni XXIII, Bergamo, Italy|Istituto di Ematologia "Lorenzo e A. Seragnoli" - UniversitÃ degli Studi di Bologna - Policlinico S. Orsola -…	https://ClinicalTrials.gov/show/NCT02744768
Bispecific	bivalent	Fc-free	Fv-based	BiTE	BiTE	Blinatumomab	R	CD3 | CD19	NCT02961881	A Phase 1b Open-Label Study Investigating the Safety and Pharmacokinetics of Administration of Subcutaneous Blinatumomab for the Treatment of Relapsed/Refractory Indolent Non-Hodgkin's Lymphoma	Recruiting	No Results Available	Non-Hodgkin's Lymphoma	Hematologic	Drug: blinatumomab	Amgen	Phase 1	65	Industry	Interventional	20140286	2017-09-18	2021-09-04	2021-09-04	2016-11-11		2021-04-02	Research Site, Duarte, California, United States|Research Site, Chicago, Illinois, United States|Research Site, Hackensack, New Jersey, United States|Research Site, Concord, New South Wales, Australia|Research Site, East Melbourne, Victoria, Australia|Research Site, Fitzroy, Victoria, Australia|Research Site, CrÃ©teil Cedex, France|Research Site, Paris Cedex 10, France|Research Site, Dresden, Ger…	https://ClinicalTrials.gov/show/NCT02961881
Bispecific	bivalent	Fc-free	Fv-based	BiTE	BiTE	Blinatumomab	R	CD3 | CD19	NCT03318770	Post-Frontline Sequential Treatment of Adult Philadelphia Chromosome-Positive Acute Lymphoblastic Leukemia	Not yet recruiting	No Results Available	Acute Lymphoblastic Leukemia	Solid	Drug: Dasatinib and blinatumomab	Gruppo Italiano Malattie EMatologiche dell'Adulto		60	Other	Observational	LAL2217	2018-12-01	2023-03-01	2023-03-01	2017-10-24		2018-10-15	Dipartimento di Biotecnologie Cellulari ed Ematologia "Sapienza" UniversitÃ degli Studi di Roma, Rome, Italy	https://ClinicalTrials.gov/show/NCT03318770
Bispecific	bivalent	Fc-free	Fv-based	BiTE	BiTE	Blinatumomab	R	CD3 | CD23	NCT03340766	Open Label Study Investigating the Safety and Efficacy of Blinatumomab in Combination With Pembrolizumab (KEYNOTE-348)	Active, not recruiting	No Results Available	Relapsed or Refractory Diffuse Large B Cell Lymphoma (DLBCL)	Solid	Drug: Blinatumomab|Drug: Pembrolizumab	Amgen|Merck Sharp & Dohme Corp.	Phase 1	31	Industry	Interventional	20150290|2016-002191-27	2018-03-16	2020-11-06	2025-01-31	2017-11-14		2021-02-02	Research Site, La Jolla, California, United States|Research Site, Charleston, South Carolina, United States|Research Site, Greenville, South Carolina, United States|Research Site, Darlinghurst, New South Wales, Australia|Research Site, St Leonards, New South Wales, Australia|Research Site, Adelaide, South Australia, Australia|Research Site, East Melbourne, Victoria, Australia|Research Site, Geelo…	https://ClinicalTrials.gov/show/NCT03340766
Bispecific	bivalent	Fc-free	Fv-based	BiTE	BiTE	Blinatumomab	R	CD3 | CD22	NCT03476239	Efficacy and Safety of the BiTE Antibody Blinatumomab in Chinese Adult Subjects With Relapsed/Refractory B-precursor Acute Lymphoblastic Leukemia (ALL)	Active, not recruiting	Has Results	Acute Lymphoblastic Leukemia	Hematologic	Drug: Blinatumomab|Drug: Dexamthasone	Amgen	Phase 3	121	Industry	Interventional	20130316	2017-10-18	2019-08-21	2021-04-23	2018-03-26	2020-09-14	2020-11-25	Research Site, Beijing, Beijing, China|Research Site, Beijing, Beijing, China|Research Site, Beijing, Beijing, China|Research Site, Fuzhou, Fujian, China|Research Site, Guangzhou, Guangdong, China|Research Site, Guangzhou, Guangdong, China|Research Site, Guangzhou, Guangdong, China|Research Site, Zhengzhou, Henan, China|Research Site, Wuhan, Hubei, China|Research Site, Changsha, Hunan, China|Rese…	https://ClinicalTrials.gov/show/NCT03476239
Bispecific	bivalent	Fc-free	Fv-based	BiTE	BiTE	Blinatumomab	R	CD3 | CD19	NCT03643276	Treatment Protocol for Children and Adolescents With Acute Lymphoblastic Leukemia - AIEOP-BFM ALL 2017	Recruiting	No Results Available	Acute Lymphoblastic Leukemia, Pediatric	Solid	Drug: Blinatumomab|Drug: Bortezomib|Drug: Cyclophosphamide|Drug: Cytarabine|Drug: Daunorubicin|Drug: Myocet|Drug: Dexamethasone|Drug: Doxorubicin|Drug: Etoposide|Drug: Fludarabine Phosphate|Drug: Ifosfamide|Drug: 6-Mercaptopurine|Drug: Methotrexate|Drug: Pegaspargase|Drug: Prednisolone|Drug: Tioguanin|Drug: Vincristine|Drug: Vindesine|Drug: Erwinase	Martin Schrappe|Deutsche Krebshilfe e.V., Bonn (Germany)|University Hospital Schleswig-Holstein	Phase 3	5000	Other	Interventional	AIEOP-BFM ALL 2017	2018-07-15	2028-07-14	2028-07-14	2018-08-22		2020-10-20	Sydney Children's Hospital, Sydney, Australia|The Children's Hospital at Westmead, Westmead, Australia|Univ.Klinik fÃ¼r Kinder- und Jugendheilkunde Graz, Graz, Austria|Univ.Klinik fÃ¼r Kinder- und Jugendheilkunde Innsbruck, Innsbruck, Austria|Kepler UniversitÃ¤tsklinikum, Linz, Austria|LKH Salzburg, Salzburg, Austria|St. Anna Kinderspital, Vienna, Austria|University Hospital Brno, Brno, Czechia|U…	https://ClinicalTrials.gov/show/NCT03643276
Bispecific	bivalent	Fc-free	Fv-based	BiTE	BiTE	Blinatumomab	R	CD3 | CD19	NCT04506086	Feasibility Study to Evaluate Outpatient Blinatumomab in Subjects With Minimal Residual Disease (MRD) of B-precursor Acute Lymphoblastic Leukemia (ALL)	Not yet recruiting	No Results Available	B-precursor Acute Lymphoblastic Leukemia	Solid	Drug: Blinatumomab	Amgen	Phase 4	45	Industry	Interventional	20190014	2021-05-13	2024-07-21	2024-07-21	2020-08-10		2021-03-12	Research Site, Orlando, Florida, United States|Research Site, Winston-Salem, North Carolina, United States|Research Site, Greenville, South Carolina, United States	https://ClinicalTrials.gov/show/NCT04506086
Bispecific	bivalent	Fc-free	Fv-based	BiTE	BiTE	Blinatumomab	R	CD3 | CD19	NCT04521231	A Study of Subcutaneous Blinatumomab Administration in Acute Lymphoblastic Leukemia (ALL) Patients	Recruiting	No Results Available	B Cell Precursor Acute Lymphoblastic Leukemia	Hematologic	Drug: Blinatumomab	Amgen	Phase 1	35	Industry	Interventional	20180257|2019-004780-52	2021-01-04	2023-05-02	2023-09-01	2020-08-20		2021-04-22	Research Site, Houston, Texas, United States|Research Site, Seattle, Washington, United States|Research Site, Lille, France|Research Site, Nice cedex 3, France|Research Site, Toulouse cedex 9, France|Research Site, Berlin, Germany|Research Site, Leipzig, Germany|Research Site, TÃ¼bingen, Germany|Research Site, Ulm, Germany|Research Site, Bergamo, Italy|Research Site, Brescia, Italy|Research Site,…	https://ClinicalTrials.gov/show/NCT04521231
Bispecific	bivalent	Fc-free	Fv-based	BiTE	BiTE	Blinatumomab	R	CD3 | CD20	NCT04524455	A Study of Blinatumomab in Combination With AMG 404 for the Treatment of Adults With Acute Lymphoblastic Leukemia (ALL)	Recruiting	No Results Available	Acute Lymphoblastic Leukemia	Hematologic	Drug: Blinatumomab|Drug: AMG 404|Drug: Dexamethasone Premedication	Amgen	Phase 1	21	Industry	Interventional	20190177	2020-10-02	2022-12-20	2022-12-20	2020-08-24		2021-03-11	Research Site, Duarte, California, United States|Research Site, New York, New York, United States|Research Site, Cleveland, Ohio, United States|Research Site, Houston, Texas, United States|Research Site, Adelaide, South Australia, Australia|Research Site, Parkville, Victoria, Australia|Research Site, Linz, Austria|Research Site, Paris, France|Research Site, Pierre-Benite, France|Research Site, Fr…	https://ClinicalTrials.gov/show/NCT04524455
Bispecific	bivalent	Fc-free	Fv-based	BiTE	BiTE	Blinatumomab	R	CD3 | CD19	NCT04722848	Sequential Treatment With Ponatinib and Blinatumomab vs Chemotherapy and Imatinib in Newly Diagnosed Adult Ph+ ALL	Not yet recruiting	No Results Available	Acute Lymphoblastic Leukemia (Philadelphia Chromosome Positive)|ALL, Adult|Philadelphia-Positive ALL	Hematologic	Drug: Ponatinib + Blinatumomab|Drug: Chemotherapy + Imatinib	Gruppo Italiano Malattie EMatologiche dell'Adulto	Phase 3	236	Other	Interventional	ALL2820	2021-03-01	2027-06-01	2027-06-01	2021-01-25		2021-01-25		https://ClinicalTrials.gov/show/NCT04722848
Bispecific	bivalent	Fc-free	Fv-based	BiTE	BiTE	Blinatumomab	R	CD3 | CD19	NCT04723342	Acute Lymphoblastic Leukemia Treatment Protocol Moscow-Berlin 2019 Pilot	Recruiting	No Results Available	Childhood Acute Lymphoblastic Leukemia	Hematologic	Drug: Blinatumomab	Federal Research Institute of Pediatric Hematology, Oncology and Immunology	Not Applicable	180	Other	Interventional	ALL-MB 2019 Pilot	2020-02-01	2022-12-01	2025-12-01	2021-01-25		2021-01-25	Dmitry Rogachev National Medical Research Centre of Pediatric Hematology, Oncology and Immunology, Moscow, Russian Federation|National Medical Research Center of Oncology named after N.N. Blokhin, Moscow, Russian Federation|Russian Children's Clinic Hospital; Pirogov Russian National Research Medical University, Moscow, Russian Federation|Almazov National Medical Research Centre, Saint Petersburg…	https://ClinicalTrials.gov/show/NCT04723342
Bispecific	bivalent	Fc-free	Fv-based	DART	DART (Dual-affinity retargeting)	Flotetuzumab (MGD006)	R	CD3 | CD123	NCT02152956	Flotetuzumab in Primary Induction Failure (PIF) or Early Relapse (ER) Acute Myeloid Leukemia (AML)	Recruiting	No Results Available	AML	Hematologic	Drug: Flotetuzumab	MacroGenics	Phase 1|Phase 2	330	Industry	Interventional	CP-MGD006-01	2014-06-09	2022-01-01	2022-01-01	2014-06-02		2021-01-06	City of Hope National Medical Center, Duarte, California, United States|UCSD Moores Cancer Center, La Jolla, California, United States|University of California, San Francisco, San Francisco, California, United States|Moffitt Cancer Center, Tampa, Florida, United States|Emory University, Atlanta, Georgia, United States|University of Maryland, Baltimore, Maryland, United States|University of Michig…	https://ClinicalTrials.gov/show/NCT02152956
Bispecific	bivalent	Fc-free	Fv-based	DART	DART (Dual-affinity retargeting)	Flotetuzumab (MGD006)	R	CD123 | CD3	NCT03739606	Flotetuzumab in Treating Patients With Recurrent or Refractory CD123 Positive Blood Cancer	Withdrawn	No Results Available	Acute Biphenotypic Leukemia|Acute Leukemia|Chronic Myelogenous Leukemia, BCR-ABL1 Positive|Hairy Cell Leukemia|Interleukin-3 Receptor Subunit Alpha Positive|Recurrent Acute Lymphoblastic Leukemia|Recurrent Blastic Plasmacytoid Dendritic Cell Neoplasm|Recurrent Chronic Myelogenous Leukemia, BCR-ABL1 Positive|Recurrent Hematologic Malignancy|Recurrent Hodgkin Lymphoma|Refractory Acute Lymphoblastic…	Solid		City of Hope Medical Center|National Cancer Institute (NCI)	Phase 2	0	Other|NIH	Interventional	18368|NCI-2018-02320	2020-10-20	2020-10-20	2020-10-20	2018-11-14	2020-12-17			https://ClinicalTrials.gov/show/NCT03739606
Bispecific	bivalent	Fc-free	Fv-based	DART	DART (Dual-affinity retargeting)	Flotetuzumab (MGD006)	R	CD3 | CD123	NCT04158739	Flotetuzumab for the Treatment of Pediatric Recurrent or Refractory Acute Myeloid Leukemia	Recruiting	No Results Available	Recurrent Acute Myeloid Leukemia|Refractory Acute Myeloid Leukemia	Solid	Drug: Cytarabine|Biological: Flotetuzumab	Children's Oncology Group|National Cancer Institute (NCI)	Phase 1	47	Other|NIH	Interventional	PEPN1812|NCI-2019-06780|UM1CA228823	2020-01-06	2021-09-11	2021-09-11	2019-11-12		2020-11-27	Children's Hospital of Alabama, Birmingham, Alabama, United States|Children's Hospital Los Angeles, Los Angeles, California, United States|Children's Hospital of Orange County, Orange, California, United States|UCSF Medical Center-Mission Bay, San Francisco, California, United States|Children's Hospital Colorado, Aurora, Colorado, United States|Children's National Medical Center, Washington, Dist…	https://ClinicalTrials.gov/show/NCT04158739
Bispecific	bivalent	Fc-free	Fv-based	DART	DART (Dual-affinity retargeting)	Flotetuzumab (MGD006)	R	CD3 | CD123	NCT04582864	Flotetuzumab for Relapsed Acute Myeloid Leukemia (AML) Following Allogeneic Hematopoietic Cell Transplantation (Allo-HCT)	Not yet recruiting	No Results Available	Relapsed Acute Myeloid Leukemia	Solid	Drug: MGD006|Procedure: Donor lymphocyte infusion	Washington University School of Medicine|MacroGenics	Phase 2	25	Other|Industry	Interventional	202011122	2021-04-30	2022-11-30	2024-10-31	2020-10-12		2021-03-15	Washington University School of Medicine, Saint Louis, Missouri, United States	https://ClinicalTrials.gov/show/NCT04582864
Bispecific	bivalent	Fc-free	Fv-based	DART	DART (Dual-affinity retargeting)	Flotetuzumab (MGD006)	R	CD3 | CD123	NCT04681105	Flotetuzumab for the Treatment of Relapsed or Refractory Advanced CD123-Positive Hematological Malignancies	Recruiting	No Results Available	Recurrent Acute Leukemia|Recurrent B Acute Lymphoblastic Leukemia|Recurrent Blastic Plasmacytoid Dendritic Cell Neoplasm|Recurrent Chronic Myelogenous Leukemia, BCR-ABL1 Positive|Recurrent Hairy Cell Leukemia|Recurrent Hematologic Malignancy|Recurrent Hodgkin Lymphoma|Recurrent T Acute Lymphoblastic Leukemia|Refractory Acute Leukemia|Refractory B Acute Lymphoblastic Leukemia|Refractory Blastic Pl…	Hematologic	Drug: Acetaminophen|Drug: Dexamethasone|Drug: Diphenhydramine|Biological: Flotetuzumab|Drug: Ibuprofen|Drug: Ranitidine	City of Hope Medical Center|National Cancer Institute (NCI)	Phase 1	40	Other|NIH	Interventional	20472|NCI-2020-08118|P30CA033572	2020-11-18	2022-11-15	2022-11-15	2020-12-23		2021-01-27	City of Hope Medical Center, Duarte, California, United States	https://ClinicalTrials.gov/show/NCT04681105
Bispecific	bivalent	Fc-free	Fv-based	DART	DART (Dual-affinity retargeting)	PF-06671008	R	P-cadherin | CD3	NCT02659631	PF-06671008 Dose Escalation Study in Advanced Solid Tumors	Terminated	Has Results	Neoplasms	Solid		Pfizer	Phase 1	28	Industry	Interventional	B7831001	2016-04-28	2019-03-29	2019-03-29	2016-01-20	2020-05-06	2020-05-06	Memorial Sloan Kettering Cancer Center - Westchester, Harrison, New York, United States|Memorial Sloan Kettering Cancer Center- Clinical Trials Office, New York, New York, United States|Memorial Sloan Kettering Cancer Center Rockefeller Outpatient Pavillion, New York, New York, United States|Memorial Sloan Kettering Cancer Center, New York, New York, United States|University Hospitals Cleveland M…	https://ClinicalTrials.gov/show/NCT02659631
Bispecific	bivalent*	Fc-free	Fv-based	ImmTAC	ImmTAC	IMC-C103C	R	MAGE-A4 | CD3	NCT03973333	Safety and Efficacy of IMC-C103C as Monotherapy and in Combination With Atezolizumab	Recruiting	No Results Available	Select Advanced Solid Tumors	Solid	Drug: IMC-C103C|Drug: Atezolizumab	Immunocore Ltd	Phase 1|Phase 2	144	Industry	Interventional	IMC-C103C-101	2019-05-17	2025-07-01	2025-07-01	2019-06-04		2021-03-24	The Angeles Clinic and Research Institute, Los Angeles, California, United States|University of California Davis Comprehenvise Cancer Center, Sacramento, California, United States|University of Colorado Cancer Center, Aurora, Colorado, United States|The University of Chicago Medicine & Biological Sciences, Chicago, Illinois, United States|Memorial Sloan Kettering Cancer Center, New York, New York…	https://ClinicalTrials.gov/show/NCT03973333
Bispecific	bivalent*	Fc-free	Fv-based	ImmTAC	ImmTAC	IMC-F106C	R	PRAME | CD3	NCT04262466	Safety and Efficacy of IMC-F106C as a Single Agent and in Combination With Checkpoint Inhibitors	Recruiting	No Results Available	Select Advanced Solid Tumors	Solid	Drug: IMC-F106C|Drug: anti-PD(L)1	Immunocore Ltd	Phase 1|Phase 2	170	Industry	Interventional	IMC-F106C-101	2020-02-25	2022-02-01	2024-02-01	2020-02-10		2021-02-16	Angeles Clinic and Research Institute, Los Angeles, California, United States|University of California Davis Comprehensive Center, Sacramento, California, United States|Columbia University Medical Center, New York, New York, United States|Memorial Sloan Kettering, New York, New York, United States|University of Oklahoma Peggy and Charles Stephenson Cancer Center, Oklahoma City, Oklahoma, United S…	https://ClinicalTrials.gov/show/NCT04262466
Bispecific	bivalent*	Fc-free	Fv-based	ImmTAC	ImmTAC	IMCgp100	R	gp100 | CD3	NCT02535078	Phase 1b/2 Study of the Combination of IMCgp100 With Durvalumab and/or Tremelimumab in Cutaneous Melanoma	Active, not recruiting	No Results Available	Malignant Melanoma	Solid	Drug: IMCgp100|Drug: durvalumab|Drug: tremelimumab	Immunocore Ltd|MedImmune LLC	Phase 1|Phase 2	312	Industry	Interventional	IMCgp100-201	2015-11-01	2022-05-01	2022-08-01	2015-08-28		2021-04-14	The Angeles Clinic and Research Institute, Los Angeles, California, United States|University of California, Los Angeles, Los Angeles, California, United States|University of Colorado Cancer Center, Aurora, Colorado, United States|University of Chicago, Chicago, Illinois, United States|Washington University in St. Louis, Saint Louis, Missouri, United States|Rutgers Cancer Institute of New Jersey, …	https://ClinicalTrials.gov/show/NCT02535078
Bispecific	bivalent*	Fc-free	Fv-based	ImmTAC	ImmTAC	IMCgp100	R	gp100 | CD3	NCT02570308	A Study of the Intra-Patient Escalation Dosing Regimen With IMCgp100 in Patients With Advanced Uveal Melanoma	Active, not recruiting	No Results Available	Uveal Melanoma	Solid	Drug: IMCgp100	Immunocore Ltd	Phase 1|Phase 2	150	Industry	Interventional	IMCgp100-102	2016-02-01	2020-06-30	2021-09-20	2015-10-07		2021-04-09	University California, San Diego Moores Cancer Center, La Jolla, California, United States|The Angeles Clinic and Research Institute - W LA Office, Los Angeles, California, United States|California Pacific Medical Center, San Francisco, California, United States|University of Colorado Denver Anschutz Medical Campus, Aurora, Colorado, United States|Georgetown University - Lombardi Comprehensive Ca…	https://ClinicalTrials.gov/show/NCT02570308
Bispecific	bivalent*	Fc-free	Fv-based	ImmTAC	ImmTAC	IMCgp100	R	gp100 | CD3	NCT03070392	Safety and Efficacy of IMCgp100 Versus Investigator Choice in Advanced Uveal Melanoma	Active, not recruiting	No Results Available	Uveal Melanoma	Solid	Biological: IMCgp100|Drug: Dacarbazine|Biological: Ipilimumab|Biological: Pembrolizumab	Immunocore Ltd	Phase 2	378	Industry	Interventional	IMCgp100-202	2017-10-16	2021-10-01	2023-03-01	2017-03-03		2021-02-25	UCLA Medical Center, Los Angeles, California, United States|The Angeles Clinic and Research Institute, Los Angeles, California, United States|Byers Eye Institute, Stanford University, Palo Alto, California, United States|California Pacific Medical Center, San Francisco, California, United States|University of Colorado, Aurora, Colorado, United States|Mount Sinai Medical Center, Miami Beach, Flori…	https://ClinicalTrials.gov/show/NCT03070392
Bispecific	bivalent	Fc-free	Fv-based	other scFv2 in tandem	ATAC	GEM333	R	CD3 | CD33	NCT03516760	Dose-escalating Phase I Trial With GEM333 in Patients With Acute Myeloid Leukemia	Active, not recruiting	No Results Available	Acute Myeloid Leukemia|Relapsed AML|Refractory AML	Solid	Drug: GEM333	GEMoaB Monoclonals GmbH|GCP-Service International Ltd. & Co. KG	Phase 1	33	Industry	Interventional	GEM333-01|2017-001707-77	2018-04-11	2020-07-31	2020-12-31	2018-05-04		2020-07-09	UniversitÃ¤tsmedizin Mannheim, Mannheim, Baden-WÃ¼rttemberg, Germany|Klinikum rechts der Isar, MÃ¼nchen, Bayern, Germany|UniversitÃ¤tsklinikum WÃ¼rzburg, WÃ¼rzburg, Bayern, Germany|UniversitÃ¤tsklinikum Frankfurt, Frankfurt am Main, Hessen, Germany|UniversitÃ¤tsklinikum Marburg, Marburg, Hessen, Germany|UniversitÃ¤tsklinikum Dresden, Dresden, Sachsen, Germany|CharitÃ© UniversitÃ¤tsmedizin, Berlin…	https://ClinicalTrials.gov/show/NCT03516760
Bispecific	bivalent	Fc-free	Fv-based	other scFv2 in tandem	ATAC	GEM3PSCA	R	CD3 | PSCA	NCT03927573	Study With Bispecific Antibody Engaging T-cells, in Patients With Progressive Cancer Diseases With Positive PSCA Marker	Recruiting	No Results Available	Non-small Cell Lung Cancer|Breast Cancer|Pancreatic Cancer|Prostate Cancer|Renal Cancer|Transitional Cell Carcinoma	Solid	Drug: GEM3PSCA	GEMoaB Monoclonals GmbH|GCP-Service International Ltd. & Co. KG	Phase 1	24	Industry	Interventional	GEM3PSCA-01	2019-04-15	2022-06-01	2022-12-01	2019-04-25		2020-12-21	Klinikum rechts der Isar der TU MÃ¼nchen, Munich, Bayern, Germany|UniversitÃ¤tsklinikum WÃ¼rzburg, WÃ¼rzburg, Bayern, Germany|UniversitÃ¤tsklinikum Marburg, Marburg, Hessen, Germany|UniversitÃ¤tsklinikum Dresden, Dresden, Sachsen, Germany	https://ClinicalTrials.gov/show/NCT03927573
Bispecific	bivalent	Fc-free	Fv-based	other scFv2 in tandem	(Merrimack)	MM-111	C	HER2 | HER3	NCT00911898	A Study of MM-111 in Patients With Advanced, Refractory Her2 Amplified, Heregulin Positive Cancers	Completed	Has Results	Her2 Amplified Solid Tumors|Metastatic Breast Cancer	Solid	Drug: MM-111	Merrimack Pharmaceuticals	Phase 1	20	Industry	Interventional	MM-111-01-100	2009-06-01	2012-03-01	2012-03-01	2009-06-03	2014-09-15	2015-01-13	University of Southern California Norris Comprehensive Cancer Center, Los Angeles, California, United States|Indiana University (IUPUI), Indianapolis, Indiana, United States|Fox Chase Center, Philadelphia, Pennsylvania, United States|South Texas Accelerated Research Therapeutics, San Antonio, Texas, United States	https://ClinicalTrials.gov/show/NCT00911898
Bispecific	bivalent	Fc-free	Fv-based	other scFv2 in tandem	(Merrimack)	MM-111	C	HER2 | HER3	NCT01097460	MM-111 in Combination With Herceptin in Patients With Advanced Her2 Amplified, Heregulin Positive Breast Cancer	Completed	Has Results	Breast Neoplasms	Solid	Drug: MM-111 + Herceptin	Merrimack Pharmaceuticals	Phase 1	16	Industry	Interventional	MM-111-02-12-02	2010-04-01	2013-07-01	2013-07-01	2010-04-01	2014-12-04	2015-01-07	Indiana University (IUPUI), Indianapolis, Indiana, United States|Massachusetts General Hospital, Boston, Massachusetts, United States|Huntsman Cancer Institute, Salt Lake City, Utah, United States	https://ClinicalTrials.gov/show/NCT01097460
Bispecific	bivalent	Fc-free	Fv-based	other scFv2 in tandem	(Merrimack)	MM-111	C	HER2 | HER3	NCT01304784	A Study of MM-111 in Combination With Multiple Treatments in Patients With HER2 Positive Cancer	Completed	No Results Available	HER-2 Gene Amplification	Solid	Drug: Cisplatin, Capecitabine, Trastuzumab and MM-111|Drug: Lapatinib +/- Trastuzumab and MM-111|Drug: Paclitaxel, Trastuzumab and MM-111|Drug: Lapatinib, trastuzumab, paclitaxel, and MM-111|Drug: Docetaxel, trastuzumab and MM-111	Merrimack Pharmaceuticals	Phase 1	100	Interventional	MM-111-01-01-03	January 2011	2014-04-01	2014-06-01	2011-02-25		2015-12-16		Rocky Mountain Cancer Centers, Denver, Colorado, United States|Georgia Cancer Specialists, Atlanta, Georgia, United States|Central Indiana Cancer Centers, Indianapolis, Indiana, United States|Horizon Oncology Research, Inc, Lafayette, Indiana, United States|Comprehensive Cancer Centers of Nevada, Las Vegas, Nevada, United States|New York Oncology/Hematology, Albany, New York, United States|Innova…	https://ClinicalTrials.gov/show/NCT01304784
Bispecific	bivalent	Fc-free	Fv-based	other scFv2 in tandem	(University of Tübingen)	rM28	C	CD28 | HMV-MAA	NCT00204594	Local Treatment of Metastatic Melanoma With Autologous Lymphocytes and the Bispecific Antibody rM28	Completed	No Results Available	Malignant Melanoma	Solid	Drug: rM28|Drug: autologous PBMCs	University Hospital Tuebingen	Phase 1|Phase 2	1	Other	Interventional	rM28-001	2005-10-01	2007-12-01	2007-12-01	2005-09-20		2013-01-16	University of Tuebingen, Department of dermatology, Tuebingen, Germany	https://ClinicalTrials.gov/show/NCT00204594
Bispecific	tetravalent	Fc-free	Fv-based	TandAb (Tandem diabody)	TandAb (Tandem diabody)	AFM13	R	CD16A | CD30	NCT01221571	A Study to Assess AFM13 in Patients With Hodgkin Lymphoma	Completed	No Results Available	Hodgkin Lymphoma	Hematologic	Drug: AFM 13	Affimed GmbH	Phase 1	28	Industry	Interventional	AFM13-101|2010-019232-13	2010-10-01	2013-05-01	2013-06-01	2010-10-15		2013-06-26	The University of Texas MD Anderson Cancer Center, Houston, Texas, United States|University Hosptial Cologne, Koln, KÃ¶ln, Germany|University Hospital WÃ¼rzburg, WÃ¼rzburg, Germany	https://ClinicalTrials.gov/show/NCT01221571
Bispecific	tetravalent	Fc-free	Fv-based	TandAb (Tandem diabody)	TandAb (Tandem diabody)	AFM13	R	CD16A | CD30	NCT02321592	GHSG-AFM13 An Open-label, Multicenter Phase II Trial With AFM13 in Patients With Relapsed or Refractory Hodgkin Lymphoma	Completed	No Results Available	Hodgkin Lymphoma	Hematologic	Drug: AFM13	University of Cologne|Affimed GmbH|The Leukemia and Lymphoma Society	Phase 2	23	Other|Industry	Interventional	Uni-Koeln-1754|2014-004036-19	2015-05-01	2019-11-01	2020-07-01	2014-12-22		2020-11-13	1st Department of Medicine, Cologne University Hospital, Cologne, Germany	https://ClinicalTrials.gov/show/NCT02321592
Bispecific	tetravalent	Fc-free	Fv-based	TandAb (Tandem diabody)	TandAb (Tandem diabody)	AFM13	R	CD16A | CD30	NCT02665650	Study of the Combination of AFM13 and Pembrolizumab in Patients With Relapsed or Refractory Classical Hodgkin Lymphoma	Completed	No Results Available	Hodgkin Lymphoma	Hematologic	Biological: AFM13|Biological: Pembrolizumab	Affimed GmbH|Merck Sharp & Dohme Corp.|The Leukemia and Lymphoma Society	Phase 1	30	Industry|Other	Interventional	AFM13-103	2016-05-01	2019-01-01	2019-03-01	2016-01-28		2019-05-16	University of Alabama Comprehensive Cancer Center, Birmingham, Alabama, United States|Mayo Clinic, Scottsdale, Arizona, United States|City of Hope National Medical Center, Duarte, California, United States|Ronald Reagan UCLA Medical Center, Los Angeles, California, United States|Yale Cancer Center, New Haven, Connecticut, United States|University of Miami Sylvester Comprehensive Cancer Center, Co…	https://ClinicalTrials.gov/show/NCT02665650
Bispecific	tetravalent	Fc-free	Fv-based	TandAb (Tandem diabody)	TandAb (Tandem diabody)	AFM13	R	CD16A | CD30	NCT03192202	AFM13 in Relapsed/Refractory Cutaneous Lymphomas	Completed	No Results Available	Lymphoma, T-Cell, Cutaneous	Hematologic	Drug: AFM13	Ahmed Sawas|Columbia University	Phase 1|Phase 2	18	Other	Interventional	AAAP4461	2017-07-17	2020-04-01	2020-04-01	2017-06-20		2020-07-16	Center for Lymphoid Malignancies, New York, New York, United States	https://ClinicalTrials.gov/show/NCT03192202
Bispecific	tetravalent	Fc-free	Fv-based	TandAb (Tandem diabody)	TandAb (Tandem diabody)	AFM13	R	CD16A | CD30	NCT04074746	Bispecific Antibody AFM13 Combined With NK Cells for Patients With Recurrent or Refractory CD30 Positive Hodgkin or Non-Hodgkin Lymphomas	Recruiting	No Results Available	Recurrent Anaplastic Large Cell Lymphoma|Recurrent B-Cell Non-Hodgkin Lymphoma|Recurrent Classic Hodgkin Lymphoma|Recurrent Mycosis Fungoides|Recurrent Peripheral T-Cell Lymphoma|Refractory Anaplastic Large Cell Lymphoma|Refractory B-Cell Non-Hodgkin Lymphoma|Refractory Classic Hodgkin Lymphoma|Refractory Mycosis Fungoides|Refractory Peripheral T-Cell Lymphoma|TNFRSF8 Positive	Solid	Biological: Anti-CD30/CD16A Monoclonal Antibody AFM13|Drug: Cyclophosphamide|Drug: Fludarabine|Drug: Fludarabine Phosphate|Biological: Genetically Engineered Lymphocyte Therapy	M.D. Anderson Cancer Center|National Cancer Institute (NCI)	Phase 1	30	Other|NIH	Interventional	2018-1092|NCI-2019-03536|P30CA016672	2020-07-18	2023-04-15	2023-04-15	2019-08-30		2021-01-25	M D Anderson Cancer Center, Houston, Texas, United States	https://ClinicalTrials.gov/show/NCT04074746
Bispecific	tetravalent	Fc-free	Fv-based	TandAb (Tandem diabody)	TandAb (Tandem diabody)	AFM13	R	CD16A | CD30	NCT04101331	Phase II Study to Assess AFM13 in Patients With R/R CD30-positive T-cell Lymphoma or Transformed Mycosis Fungoides	Recruiting	No Results Available	Peripheral T Cell Lymphoma|Transformed Mycosis Fungoides	Solid	Drug: AFM13	Affimed GmbH	Phase 2	145	Industry	Interventional	AFM13-202	2019-11-13	2022-04-01	2023-02-01	2019-09-24		2021-03-10	City of Hope Comprehensive Cancer Center, Duarte, California, United States|University of California Los Angeles (UCLA) Health, Los Angeles, California, United States|Emory University Clinic/Winship Cancer Institute, Atlanta, Georgia, United States|University of Michigan Health Rogel Cancer Center, Ann Arbor, Michigan, United States|Mayo Clinic, Rochester, Minnesota, United States|Center for Lymp…	https://ClinicalTrials.gov/show/NCT04101331
Bispecific	unknown	unknown	unknown	unknown	(OncoMed Pharmaceuticals, Inc.|Mereo BioPharma)	Navicixizumab (OMP-305B83)	C	DLL4 | VEGF	NCT03035253	A Study of OMP-305B83 in Subjects With Metastatic Colorectal Cancer	Terminated	No Results Available	Metastatic Colorectal Cancer	Solid		OncoMed Pharmaceuticals, Inc.|Mereo BioPharma	Phase 1	16	Industry	Interventional	B83-003	2016-12-01	2018-09-01	2018-12-01	2017-01-27		2020-08-11	City of Hope National Medical Center, Duarte, California, United States|Rocky Mountain Cancer Centers, Denver, Colorado, United States|Cancer Care & Hematology - Fort Collins, Fort Collins, Colorado, United States|University of Michigan Health System, Ann Arbor, Michigan, United States|Washington University School of Medicine Siteman Cancer Center, Saint Louis, Missouri, United States|University …	https://ClinicalTrials.gov/show/NCT03035253
Bispecific	unclear	unknown	unknown	unknown	(Benhealth Biopharmaceutical)	unclear	R	CD3 | MUC1/CEA/EpCAM/GPC3	NCT03146637	Study of Activated CIK Armed With Bispecific Antibody for Advanced Liver Cancer	Recruiting	No Results Available	Advanced Liver Cancer	Solid	Biological: Activated CIK|Biological: CIK	Benhealth Biopharmaceutical (Shenzhen) Co., Ltd.|Beijing 302 Hospital	Phase 2	80	Industry|Other	Interventional	BK2016.01	2017-05-01	2021-01-27	2021-01-28	2017-05-10		2021-02-01	302 Military Hospital of China, Beijing, Beijing, China	https://ClinicalTrials.gov/show/NCT03146637
Bispecific	unclear	unknown	unknown	unknown	(Benhealth Biopharmaceutical)	unclear	R	CD3 | unclear	NCT04076137	Targeted T-cell Therapy in Solid Tumors	Recruiting	No Results Available	Malignant Solid Tumor	Hematologic	Other: Targeted T-cell armed with bispecific antibody (Decitabine)	Benhealth Biopharmaceutical (Shenzhen) Co., Ltd.|Shenzhen Second People's Hospital	Early Phase 1	10	Industry|Other	Interventional	BK2019.01	2019-05-01	2020-05-01	2021-05-01	2019-09-03		2019-09-03	Department of oncology, the second people's hospital of shenzhen, Shenzhen, Guangdong, China	https://ClinicalTrials.gov/show/NCT04076137
Bispecific	unknown	unknown	unknown	unknown	(Hadassah Medical Organization)	unknown	unknown	unknown	NCT00149019	Immunotherapy of Cancer Using Donor Lymphocytes Labelled With In-vitro Bispecific Antibodies.	Withdrawn	No Results Available	Metastatic Solid Tumors	Solid		Hadassah Medical Organization	Phase 2	12	Other	Interventional	240502-HMO-CTIL	2002-05-01		2005-09-01	2005-09-08		2011-04-08	Hadassah Medical Organization, Jerusalem, Israel	https://ClinicalTrials.gov/show/NCT00149019
Bispecific	unknown	unknown	unknown	unknown	(Barbara Ann Karmanos Cancer Institute|National Cancer Institute (NCI)	unknown	R	CD3 | CD20	NCT00521261	Donor T Cells, Low-Dose Aldesleukin, and Low-Dose GM-CSF After Donor Stem Cell Transplant in Treating Patients With Relapsed or Refractory Non-Hodgkin's Lymphoma	Withdrawn	No Results Available	Lymphoma	Hematologic		Barbara Ann Karmanos Cancer Institute|National Cancer Institute (NCI)	Phase 1	0	Other|NIH	Interventional	CDR0000561787|P30CA022453|WSU-2007-034|2365-1186500223.02	2007-10-01	2008-07-01	2008-07-01	2007-08-27		2014-03-05		https://ClinicalTrials.gov/show/NCT00521261
Bispecific	unknown	unknown	unknown	unknown	(Shenzen)	unknown	R	CD3 | MUC-1	NCT03484962	Study of Activated Cytokine-induced Killer Armed With Bispecific Antibody for Advanced Liver Cancer	Withdrawn	No Results Available	Advanced Liver Cancer	Hematologic		Fuda Cancer Hospital, Guangzhou|Benhealth Biopharmaceutical (Shenzhen) Co., Ltd.	Phase 2	0	Other|Industry	Interventional	CIK and Bispecific Antibody	2018-03-25	2020-05-25	2020-08-25	2018-04-02	2020-10-19		Biological treatment center in Fuda cancer hospital, Guangzhou, Guangdong, China|Institutional Review Board of Guangzhou Fuda Cancer Hospital, Guangzhou, Guangdong, China	https://ClinicalTrials.gov/show/NCT03484962
Bispecific	unknown	unknown	unknown	unknown	(Shenzen)	unknown	R	CD3 | MUC-1	NCT03501056	Study of Activated Cytokine-induced Killer Armed With Bispecific Antibody for Advanced Lung Cancer	Withdrawn	No Results Available	Advanced Lung Cancer	Solid		Fuda Cancer Hospital, Guangzhou|Benhealth Biopharmaceutical (Shenzhen) Co., Ltd.	Phase 2	0	Other|Industry	Interventional	CD3-MUC1 in lung cancer	2018-03-27	2020-05-25	2020-07-27	2018-04-18	2020-10-19		Institutional Review Board of Guangzhou Fuda Cancer Hospital, Guangzhou, Guangdong, China	https://ClinicalTrials.gov/show/NCT03501056
Bispecific	unknown	unknown	unknown	unknown	(Shenzen)	unknown	R	CD3 | MUC-1	NCT03509298	Study of Activated Cytokine-induced Killer Armed With Bispecific Antibody for Advanced Pancreatic Cancer	Withdrawn	No Results Available	Advanced Pancreatic Cancer	Solid		Fuda Cancer Hospital, Guangzhou|Benhealth Biopharmaceutical (Shenzhen) Co., Ltd.	Phase 2	0	Other|Industry	Interventional	CD3-MUC1 in pancreatic cancer	2018-04-12	2020-05-20	2020-07-12	2018-04-26	2020-10-19		Institutional Review Board of Guangzhou Fuda Cancer Hospital, Guangzhou, Guangdong, China	https://ClinicalTrials.gov/show/NCT03509298
Bispecific	unknown	unknown	unknown	unknown	(Shenzen)	unknown	R	CD3 | MUC-1	NCT03524261	Study of Activated Cytokine-induced Killer Armed With Bispecific Antibody for Advanced Breast Cancer	Withdrawn	No Results Available	Advanced Breast Cancer	Solid		Fuda Cancer Hospital, Guangzhou|Benhealth Biopharmaceutical (Shenzhen) Co., Ltd.	Phase 2	0	Other|Industry	Interventional	CD3-MUC1 in breast cancer	2019-05-20	2020-04-05	2020-07-05	2018-05-14	2020-10-19		Institutional Review Board of Guangzhou Fuda Cancer Hospital, Guangzhou, Guangdong, China	https://ClinicalTrials.gov/show/NCT03524261
Bispecific	unknown	unknown	unknown	unknown	(Shenzen)	unknown	R	CD3 | MUC-1	NCT03524274	Study of Activated Cytokine-induced Killer Armed With Bispecific Antibody for Advanced Colorectal Cancer	Withdrawn	No Results Available	Advanced Colorectal Cancer	Solid		Fuda Cancer Hospital, Guangzhou|Benhealth Biopharmaceutical (Shenzhen) Co., Ltd.	Phase 2	0	Other|Industry	Interventional	CD3-MUC1 in colorectal cancer	2018-04-05	2020-05-20	2020-08-05	2018-05-14	2020-10-19		Institutional Review Board of Guangzhou Fuda Cancer Hospital, Guangzhou, Guangdong, China	https://ClinicalTrials.gov/show/NCT03524274
Bispecific	unknown	unknown	unknown	unknown	(Shenzen)	unknown	R	CD3 | MUC-1	NCT03540199	Study of Activated Cytokine-induced Killer Armed With Bispecific Antibody for Advanced Kidney Cancer	Withdrawn	No Results Available	Advanced Kidney Cancer	Hematologic		Fuda Cancer Hospital, Guangzhou|Benhealth Biopharmaceutical (Shenzhen) Co., Ltd.	Phase 2	0	Other|Industry	Interventional	CD3-MUC1 in kidney cancer	2018-04-10	2020-05-20	2020-09-10	2018-05-30	2020-10-19		Institutional Review Board of Guangzhou Fuda Cancer Hospital, Guangzhou, Guangdong, China	https://ClinicalTrials.gov/show/NCT03540199
Bispecific	unknown	unknown	unknown	unknown	(Shenzen)	unknown	R	CD3 | MUC-1	NCT03554395	Study of Activated Cytokine-induced Killer Armed With Bispecific Antibody for Advanced Gastric Cancer	Withdrawn	No Results Available	Advanced Gastric Cancer	Hematologic		Fuda Cancer Hospital, Guangzhou|Benhealth Biopharmaceutical (Shenzhen) Co., Ltd.	Phase 2	0	Other|Industry	Interventional	CD3-MUC1 in gastric cancer	2018-04-05	2020-05-20	2020-08-05	2018-06-13	2020-10-19		Institutional Review Board of Guangzhou Fuda Cancer Hospital, Guangzhou, Guangdong, China	https://ClinicalTrials.gov/show/NCT03554395
Bispecific	bivalent	with payload	with payload	± pretargeting (±imaging)	(Nantes University)	hMN-14 × m734	C	CEA | DTPA-indium	NCT00467506	Phase II Two-step Radioimmunotherapy Clinical Study in Medullary Thyroid Carcinoma	Completed	No Results Available	Thyroid Neoplasms	Solid	Drug: bispecific antibody and di-DTPA-131I	Nantes University Hospital	Phase 2	0	Other	Interventional	BRD 03/2-U	2004-05-01	2011-01-01	2011-01-01	2007-04-30		2011-11-11	Centre FranÃ§ois Baclesse, Caen, France|CHU de Grenoble, Grenoble, France|hÃ´pital du Cluzeau, Limoges, France|CHU, Lyon, France|HÃ´pital de la timone, Marseille, France|CHU, Nantes, France|CHU, Rouen, France|Centre RenÃ© Huguenin, Saint Cloud, France|Centre RenÃ© Gauducheau, Saint Herblain, France|Centre Paul Strauss, Strasbourg, France|Centre Claudius RÃ©gaud, Toulouse, France	https://ClinicalTrials.gov/show/NCT00467506
Bispecific	trivalent	with payload	with payload	± pretargeting (±imaging)	TF (tri-Fab)	TF2	C	CEA | HSG peptide-hapten	NCT00860860	Study of Pretargeted Radioimmunotherapy of a Anti-CEA Bispecific Antibody and Lu177-labeled Peptide in Colorectal Cancer	Completed	No Results Available	Colorectal Neoplasms	Solid	Drug: TF2|Drug: IMP-288 labeled with In111 and Lu177	Radboud University	Phase 1	20	Other	Interventional	RUNMC-PRIT2008	2009-07-01	2011-10-01	2011-10-01	2009-03-12		2012-03-19	Radboud University Nijmegen Medical Centre, Nijmegen, Netherlands	https://ClinicalTrials.gov/show/NCT00860860
Bispecific	trivalent	with payload	with payload	± pretargeting (±imaging)	TF (tri-Fab)	TF2	C	CEA | HSG peptide-hapten	NCT01221675	TF2- Small Cell Lung Cancer Radio Immunotherapy	Completed	No Results Available	Small Cell Lung Cancer|CEA-expressing Non Small Cell Lung Carcinoma (NSCLC)	Solid	Drug: Antibody TF2|Radiation: IMP-288-Lutetium|Radiation: IMP-288-Indium	Centre RenÃ© Gauducheau	Phase 1|Phase 2	18	Other	Interventional	BRD 08/9-O	2011-06-01	2016-04-01	2016-04-01	2010-10-15		2016-08-31	CHU d'Angers, Angers, France|CHU, Brest, France|Centre Jean Perrin, Clermont Ferrand, France|HÃ´pital La tronche, Grenoble, France|Hotel Dieu, Nantes, France|Centre RenÃ© Gauducheau, Saint Herblain, France	https://ClinicalTrials.gov/show/NCT01221675
Bispecific	trivalent	with payload	with payload	± pretargeting (±imaging)	TF (tri-Fab)	TF2	C	CEA | HSG peptide-hapten	NCT01273402	Study of TF2 Carcinoembryonic Antigen (CEA) Antibody in Patients With Metastatic Colorectal Cancer	Withdrawn	No Results Available	Metastatic Colorectal Cancer	Solid		Immunomedics, Inc.|National Cancer Institute (NCI)	Phase 1	0	Industry|NIH	Interventional	C-072-09 (NCI 5R01CA107088-04)|5R01CA107088-04	2011-02-01	2013-02-01	2018-08-01	2011-01-10		2020-12-07	Georgetown University Medical Center, Washington, District of Columbia, United States	https://ClinicalTrials.gov/show/NCT01273402
Bispecific	bivalent	with payload	with payload	Fc-based ADC / EDV	EnGeneIC Limited	EGFR-ErbituxEDV-MIT	C	EGFR | EDV-MIT	NCT02687386	A Study of Intravenous EEDVsMit in Children With Recurrent / Refractory Solid or CNS Tumours Expressing EGFR	Recruiting	No Results Available	Solid Tumours|CNS Tumours	Solid	Drug: Mitoxantrone packaged EDV (EnGeneIC Delivery Vehicle)	Dr David Ziegler|Engeneic Pty Limited|Sydney Children's Hospitals Network	Phase 1	30	Other|Industry	Interventional	KCA001	2016-02-01	2025-07-01	2025-07-01	2016-02-22		2020-10-22	Sydney Children's Hospital, Randwick, New South Wales, Australia|The Children's Hospital at Westmead, Westmead, New South Wales, Australia	https://ClinicalTrials.gov/show/NCT02687386
Bispecific	bivalent	with payload	with payload	Fc-based ADC / EDV	SEED	M1231	C	EGFR | MUC-1	NCT04695847	M1231 in Participants With Solid Tumors	Recruiting	No Results Available	Metastatic Solid Tumors|Esophageal Cancer|Non-Small Cell Lung Cancer	Solid	Drug: M1231	EMD Serono Research & Development Institute, Inc.|Merck KGaA, Darmstadt, Germany|EMD Serono	Phase 1	84	Industry	Interventional	MS201668_0001	2021-01-13	2023-07-15	2024-03-27	2021-01-05		2021-02-12	MD Anderson Cancer Center - Clinical Cancer Prevention, Houston, Texas, United States|NEXT Oncology, San Antonio, Texas, United States|Princess Margaret Cancer Centre, Toronto, Canada	https://ClinicalTrials.gov/show/NCT04695847
Bispecific	bivalent	with payload	with payload	Fc-based ADC / EDV	EnGeneIC Limited	TargomiRs	C	EGFR | EDV	NCT02369198	MesomiR 1: A Phase I Study of TargomiRs as 2nd or 3rd Line Treatment for Patients With Recurrent MPM and NSCLC	Completed	No Results Available	Malignant Pleural Mesothelioma|Non-Small Cell Lung Cancer	Solid	Drug: TargomiRs	Asbestos Diseases Research Foundation|EnGeneIC Limited	Phase 1	27	Other	Interventional	HREC/13/CRGH/199	2014-09-01	2017-01-04	2017-01-04	2015-02-23		2017-04-07	Concord Repatriation General Hospital, Sydney, New South Wales, Australia|Chris O'Brien Lifehouse, Sydney, New South Wales, Australia|Northern Cancer Institute, Sydney, New South Wales, Australia	https://ClinicalTrials.gov/show/NCT02369198
Bispecific	bivalent	with payload	with payload	Fc-based ADC / EDV	Azymetric | ZymeLink	ZW49	C	HER2 | HER2	NCT03821233	A Dose Finding Study of ZW49 in Patients With HER2-Positive Cancers	Recruiting	No Results Available	HER2-expressing Cancers	Solid	Drug: ZW49	Zymeworks Inc.	Phase 1	174	Industry	Interventional	ZWI-ZW49-101	2019-04-15	2021-05-30	2023-04-30	2019-01-29		2020-10-27	City of Hope, Duarte, California, United States|Stanford University School of Medicine, Palo Alto, California, United States|Moffitt Cancer Center, Tampa, Florida, United States|University of Chicago Medicine, Chicago, Illinois, United States|Memorial Sloan Kettering Cancer Center, New York, New York, United States|Fox Chase Cancer Center, Philadelphia, Pennsylvania, United States|Sarah Cannon Re…	https://ClinicalTrials.gov/show/NCT03821233
Bispecific	bivalent	with payload	with payload	fragment-based FDC / EDV	(Masonic Cancer Center)	DT2219ARL	C	CD19 | CD22	NCT00889408	DT2219ARL for Relapsed or Refractory CD19 (+), CD 22 (+) B-Lineage Leukemia Or Lymphoma	Completed	No Results Available	Leukemia|Lymphoma	Hematologic	Biological: DT2219ARL	Masonic Cancer Center, University of Minnesota|National Cancer Institute (NCI)	Phase 1	25	Other|NIH	Interventional	2012LS075|MT2013-16|DT2219ARL	2013-12-02	2014-07-21	2014-07-21	2009-04-28		2017-12-02	Masonic Cancer Center at University of Minnesota, Minneapolis, Minnesota, United States|M. D. Anderson Cancer Center at University of Texas, Houston, Texas, United States|Scott and White Cancer Institute, Temple, Texas, United States	https://ClinicalTrials.gov/show/NCT00889408
Bispecific	bivalent	with payload	with payload	fragment-based FDC / EDV	(Masonic Cancer Center)	DT2219ARL	C	CD19 | CD22	NCT02370160	HM2014-26 DT2219 for Relapsed or Refractory B-Lineage Leukemia or Lymphoma	Completed	Has Results	Refractory B-Lineage Leukemia|Relapsed B-Lineage Leukemia|Refractory B-Lineage Lymphoma|Relapsed B-Lineage Lymphoma	Hematologic	Biological: DT2219ARL	Masonic Cancer Center, University of Minnesota	Phase 1|Phase 2	18	Other	Interventional	2014LS093	2015-12-21	2018-04-08	2018-04-08	2015-02-24	2020-01-13	2020-01-13	Masonic Cancer Center, University of Minnesota, Minneapolis, Minnesota, United States	https://ClinicalTrials.gov/show/NCT02370160
Bispecific	bivalent	with payload	with payload	fragment-based FDC / EDV	EnGeneIC Limited	EGFR(V)-EDV-Dox	C	EGFR | EDV-Dox	NCT02766699	A Study to Evaluate the Safety, Tolerability and Immunogenicity of EGFR(V)-EDV-Dox in Subjects With Recurrent Glioblastoma Multiforme (GBM)	Recruiting	No Results Available	Glioblastoma|Astrocytoma, Grade IV	Solid	Drug: EGFR(V)-EDV-Dox	Engeneic Pty Limited|Johns Hopkins University	Phase 1	20	Industry|Other	Interventional	ENG7	2016-10-25	2019-12-01	2020-06-01	2016-05-10		2019-08-29	John Hopkins Hospital, Baltimore, Maryland, United States|Lenox Hill Hospital, Northwell Health, New York, New York, United States	https://ClinicalTrials.gov/show/NCT02766699
Tetraspecific	octavalent	Fc-based	IgG-modified	scFv6-IgG	GNC	GNC-038	R	CD19 | CD3 |PD-L1 | 4-1BB	NCT04606433	A Study of GNC-038, a Tetra-specific Antibody, in Participants With R/R Non-Hodgkin Lymphoma	Recruiting	No Results Available	Non-hodgkin Lymphoma	Solid	Drug: GNC-038	Sichuan Baili Pharmaceutical Co., Ltd.|SystImmune Inc.	Phase 1	41	Industry	Interventional	GNC-038-101	2020-11-25	2022-11-01	2022-11-01	2020-10-28		2021-03-10	Hematology Hospital, Institute of Hematology, Chinese Academy of Medical Sciences, Tianjin, Tianjin, China	https://ClinicalTrials.gov/show/NCT04606433
Tetraspecific	octavalent	Fc-based	IgG-modified	scFv6-IgG	GNC	GNC-039	R	EGFRvIII | CD3 |PD-L1 | 4-1BB	NCT04794972	A Study of GNC-039, a Tetra-specific Antibody, in Participants With Relapsed/Refractory or Metastatic Solid Tumors	Not yet recruiting	No Results Available	Glioma|Solid Tumor	Solid	Drug: GNC-039	Sichuan Baili Pharmaceutical Co., Ltd.|SystImmune Inc.	Phase 1	147	Industry	Interventional	GNC-039-101	2021-04-01	2023-04-01	2023-04-01	2021-03-12		2021-04-20	Beijing Tiantan Hospital Affiliated to Capital Medical University, Beijing, Beijing, China	https://ClinicalTrials.gov/show/NCT04794972
Tri-specific	trivalent	Fc-based	IgG-modified	Fab-CODVFab-Fc	Fab-CODVFab-Fc	Sar442257	R	CD38 | CD28 | CD3	NCT04401020	First-in-human Single Agent Study of SAR442257 in RRMM and RR-NHL	Recruiting	No Results Available	Neoplasm Malignant	Solid	Drug: SAR442257|Drug: Acetaminophen or equivalent (premedication)|Drug: Ranitidine or equivalent (premedication)|Drug: Diphenhydramine or equivalent (premedication)|Drug: Montelukast (premedication)|Drug: Dexamethasone (premedication)	Sanofi	Phase 1	57	Industry	Interventional	TED16364|2019-003390-26|U1111-1244-2511	2020-07-24	2024-01-01	2024-03-01	2020-05-26		2021-02-25	Investigational Site Number 8400001, Duarte, California, United States|Investigational Site Number 8400003, Rochester, Minnesota, United States|Investigational Site Number 4100001, Seoul, Korea, Republic of|Investigational Site Number 4100002, Seoul, Korea, Republic of|Investigational Site Number 7240003, Badalona, Spain|Investigational Site Number 7240001, Pamplona, Spain|Investigational Site Nu…	https://ClinicalTrials.gov/show/NCT04401020
Tri-specific	tetravalent*	Fc-free	Fv-based	DARPin	DARPin	MP0250	C	VEGF | HGF | HSA	NCT02194426	First-in-human Study to Investigate the Safety, Tolerability and Blood Levels of the Test Drug MP0250 in Cancer Patients	Completed	No Results Available	Neoplasms	Solid	Drug: MP0250	Molecular Partners AG	Phase 1|Phase 2	58	Industry	Interventional	MP0250-CP101|2014-000366-21	2014-07-01	2018-02-20	2018-02-20	2014-07-18		2019-08-07	Study Site Barcelona, Barcelona, Catalunya, Spain|Study Site St. Gallen, St. Gallen, Saint Gallen, Switzerland|Study Site Cambridge, Cambridge, Cambridgeshire, United Kingdom|Study Site Oxford, Oxford, Oxfordshire, United Kingdom	https://ClinicalTrials.gov/show/NCT02194426
Tri-specific	tetravalent*	Fc-free	Fv-based	DARPin	DARPin	MP0250	C	VEGF | HGF | HSA	NCT03136653	A Phase 2 Trial of MP0250 Plus Bortezomib + Dexamethasone in Patients With Multiple Myeloma	Completed	No Results Available	Multiple Myeloma in Relapse	Hematologic	Biological: MP0250 plus BOR+DEX	Molecular Partners AG	Phase 1|Phase 2	33	Industry	Interventional	MP0250-CP201|2016-002771-10	2017-05-23	2020-10-12	2021-01-13	2017-05-02		2021-01-15	Hanusch Krankenhaus Wiener Gebietskrankenkasse, Wien, Vienna, Austria|Landeskliniken Salzburg Saint Johanns-Spital, Salzburg, Austria|Fakultní Nemocnice Brno, Brno, Jihormoravsky Krav, Czechia|Fakultní Nemocnice Ostrava, Ostrava - Poruba, Severomoravsky KRAJ, Czechia|Odense University Hospital, Odense C, Denmark|Vejle Sygehus, Vejle, Denmark|Asklepios Klinik Altona, Hamburg-Altona, Hamburg, Germa…	https://ClinicalTrials.gov/show/NCT03136653
Tri-specific	tetravalent*	Fc-free	Fv-based	DARPin	DARPin	MP0250	C	VEGF | HGF | HSA	NCT03418532	MP0250 DARPin® Protein Plus Osimertinib in Patients With EGFR-mutated NSCLC	Terminated	No Results Available	EGFR-mutated NSCLC (Disorder)	Solid	Combination Product: MP0250 DARPin® drug candidate, Osimertinib	Molecular Partners AG	Phase 1|Phase 2	8	Industry	Interventional	MP0250-CP202	2018-03-22	2019-08-30	2020-04-24	2018-02-01		2020-05-29	Scottsdale Healthcare Hospitals, Scottsdale, Arizona, United States|City of Hope - Comprehensive Cancer Center, Duarte, California, United States|University of California, San Diego, California, United States|UCLA Medical Center, Santa Monica, California, United States|Georgetown University, Washington, District of Columbia, United States|Florida Hospital, Orlando, Florida, United States|Duke Can…	https://ClinicalTrials.gov/show/NCT03418532
Tri-specific	tetravalent*	Fc-free	Fv-based	DARPin	DARPin	MP0274	C	HER2 | HSA	NCT03084926	First-in-human Study to Investigate Safety, Blood Levels and Activity of MP0274 in Cancer Patients With HER2-positive Solid Tumors	Active, not recruiting	No Results Available	Neoplasms	Solid	Drug: MP0274	Molecular Partners AG	Phase 1	46	Industry	Interventional	MP0274-CP101|2016-004712-36	2017-08-08	2021-06-30	2021-09-28	2017-03-21		2021-04-08	Study Site Frankfurt, Frankfurt, Germany|Study Site Heidelberg, Heidelberg, Germany|Study Site St. Gallen, St. Gallen, Saint Gallen, Switzerland|Study Site Cambridge, Cambridge, United Kingdom	https://ClinicalTrials.gov/show/NCT03084926
Tri-specific	tetravalent*	Fc-free	Fv-based	DARPin	DARPin	MP0310	C	FAP | 4-1BB | HSA	NCT04049903	Study to Investigate the Safety, Blood Levels and Activity of MP0310 (AMG 506) in Patients With Advanced Solid Tumors	Recruiting	No Results Available	Advanced Solid Tumor	Solid	Drug: MP0310 (AMG 506)	Molecular Partners AG	Phase 1	54	Industry	Interventional	MP0310-CP101|2018-004786-13	2019-09-02	2021-04-01	2023-04-01	2019-08-08		2020-01-13	Centre Léon Bérard, Lyon, France|Institut Claudius Regaud; Institut Universitaire du Cancer Toulouse Oncopole (IUCT-O), Toulouse, France|Insitut Gustave Roussy, Villejuif, France	https://ClinicalTrials.gov/show/NCT04049903
Tri-specific	trivalent	Fc-free	Fv-based	scFv3	scMATCH3	NM21-1480	C	PD-L1 | 4-1BB | HSA	NCT04442126	A Study of NM21-1480 in Adult Patients With Advanced Solid Tumors	Recruiting	No Results Available	Advanced Solid Tumor	Solid	Biological: NM21-1480	Numab Therapeutics AG	Phase 1|Phase 2	102	Industry	Interventional	NB-ND021 (NM21-1480)-101|2020-0355	2020-06-30	2022-07-17	2022-08-09	2020-06-22		2020-10-08	UPMC Hillman Cancer Center, Pittsburgh, Pennsylvania, United States|Sarah Cannon Cancer Center, Nashville, Tennessee, United States|The University Of Texas MD Anderson Cancer Center, Houston, Texas, United States|National Taiwan University Hospital, Taipei, Taiwan	https://ClinicalTrials.gov/show/NCT04442126
Tri-specific	trivalent*	Fc-free	Fv-based	TriKE	TriKE	GTB-3550	R	CD16 | IL-15 | CD33	NCT03214666	GTB-3550 (CD16/IL-15/CD33) Tri-Specific Killer Engager (TriKEâ„¢) for High Risk Heme Malignancies	Recruiting	No Results Available	High-risk Myelodysplastic Syndromes|Acute Myelogenous Leukemia|Systemic Mastocytosis|Mast Cell Leukemia	Hematologic	Drug: GTB-3550 TriKEâ„¢ Phase I|Drug: GTB-3550 TriKEâ„¢ Phase II	GT Biopharma, Inc.	Phase 1|Phase 2	60	Industry	Interventional	2015LS167|HM2015-39	2020-01-01	2024-02-01	2025-08-01	2017-07-11		2020-06-11	Masonic Cancer Center, University of Minnesota, Minneapolis, Minnesota, United States	https://ClinicalTrials.gov/show/NCT03214666
Tri-specific	trivalent	Fc-free	Fv-based	TriTAC	TriTAC	HPN217	R	CD3 | ALB | BCMA	NCT04184050	A Phase 1/2 Open-label, Multicenter, Dose Escalation and Dose Expansion Study of the Safety, Tolerability, and PK of HPN217 in Patients With R/R MM	Recruiting	No Results Available	Multiple Myeloma in Relapse|Multiple Myeloma|Multiple Myeloma of Bone|Multiple Myeloma With Failed Remission	Solid	Drug: HPN217	Harpoon Therapeutics	Phase 1|Phase 2	70	Industry	Interventional	HPN217-3001	2020-03-01	2024-01-02	2024-06-02	2019-12-03		2021-01-27	Banner MD Anderson Cancer Center, Gilbert, Arizona, United States|Colorado Blood Cancer Institute, Denver, Colorado, United States|The University of Kansas Cancer Center, Fairway, Kansas, United States|Roswell Park Comprehensive Cancer Center, Buffalo, New York, United States|University of Rochester James P Wilmot Cancer Institute, Rochester, New York, United States|OHSU, Portland, Oregon, United…	https://ClinicalTrials.gov/show/NCT04184050
Tri-specific	trivalent	Fc-free	Fv-based	TriTAC	TriTAC	HPN328	R	CD3 | ALB | DLL3	NCT04471727	Study in Patients With Advanced Cancers Associated With Expression of DLL3 Who Have Failed Standard Available Therapy	Recruiting	No Results Available	Small-cell Lung Cancer	Solid	Drug: HPN328	Harpoon Therapeutics	Phase 1|Phase 2	52	Industry	Interventional	HPN328-4001	2020-11-02	2022-12-01	2023-03-01	2020-07-15		2021-01-27	Karmanos Cancer Center, Detroit, Michigan, United States|Washington University School of Medicine St. Louis, Saint Louis, Missouri, United States|University Hospitals Cleveland Medical Center, Cleveland, Ohio, United States|Tennessee Oncology, Nashville, Tennessee, United States	https://ClinicalTrials.gov/show/NCT04471727
Tri-specific	trivalent	Fc-free	Fv-based	TriTAC	TriTAC	HPN424	R	CD3 | ALB | PSMA	NCT03577028	Study of HPN424 in Patients With Advanced Prostate Cancer	Recruiting	No Results Available	Advanced Prostate Cancer	Solid	Biological: HPN424	Harpoon Therapeutics	Phase 1|Phase 2	40	Industry	Interventional	HPN424-1001	2018-07-31	2020-12-01	2020-12-01	2018-07-05		2020-10-05	University of California San Francisco, San Francisco, California, United States|Massachusetts General Hospital, Boston, Massachusetts, United States|New York Presbyterian Hospital-Columbia University Medical Center., New York, New York, United States|Oregon Health & Science University Knight Cancer Institute, Portland, Oregon, United States|Fox Chase Cancer Center, Philadelphia, Pennsylvania, Un…	https://ClinicalTrials.gov/show/NCT03577028
Tri-specific	trivalent	Fc-free	Fv-based	TriTAC	TriTAC	HPN536	R	CD3 | ALB | MSLN	NCT03872206	Study of HPN536 in Patients With Advanced Cancers Associated With Mesothelin Expression	Recruiting	No Results Available	Advanced Cancers Associated With Mesothelin Expression	Solid	Biological: HPN536	Harpoon Therapeutics	Phase 1|Phase 2	87	Industry	Interventional	HPN536-2001	2019-04-16	2021-05-01	2021-05-01	2019-03-13		2021-02-09	Mayo Clinic Arizona, Phoenix, Arizona, United States|University of Southern California, Los Angeles, California, United States|University of California Los Angeles, Los Angeles, California, United States|Mayo Clinic Florida, Jacksonville, Florida, United States|Mayo Clinic Rochester, Rochester, Minnesota, United States|Washington University School of Medicine in St. Louis, Saint Louis, Missouri, …	https://ClinicalTrials.gov/show/NCT03872206
